# Supplementary material for: Comprehensive Analysis of the Immune Infiltrates and PD-L1 of m6A RNA Methylation Regulators in Hepatocellular Carcinoma
Source: Front Cell Dev Biol. 2021 Jun 30;9:681745. doi: 10.3389/fcell.2021.681745 (PMC8277965; doi:10.3389/fcell.2021.681745)
Supplement: Supplementary file 1 [file Data_Sheet_1.XLSX]

## Sheet: clinic_data_clean
sampleID		X_INTEGRATION	X_PATIENT.x	X_cohort	X_primary_disease	X_primary_site	additional_pharmaceutical_therapy	additional_radiation_therapy	adjacent_hepatic_tissue_inflammation_extent_type	age_at_initial_pathologic_diagnosis	albumin_result_lower_limit	albumin_result_specified_value	albumin_result_upper_limit	bcr_followup_barcode	bcr_patient_barcode	bcr_sample_barcode	bilirubin_lower_limit	bilirubin_upper_limit	cancer_first_degree_relative	child_pugh_classification_grade	creatinine_lower_level	creatinine_upper_limit	creatinine_value_in_mg_dl	days_to_birth	days_to_collection	days_to_death	days_to_initial_pathologic_diagnosis	days_to_last_followup	days_to_new_tumor_event_additional_surgery_procedure	days_to_new_tumor_event_after_initial_treatment	eastern_cancer_oncology_group	fetoprotein_outcome_lower_limit	fetoprotein_outcome_upper_limit	fetoprotein_outcome_value	fibrosis_ishak_score	followup_case_report_form_submission_reason	form_completion_date	gender	height	hist_hepato_carc_fact	hist_hepato_carcinoma_risk	histological_type	history_of_neoadjuvant_treatment	icd_10	icd_o_3_histology	icd_o_3_site	informed_consent_verified	initial_weight	inter_norm_ratio_lower_limit
TCGA-2Y-A9GT-01	TCGA-2Y-A9GT-01A	TCGA-2Y-A9GT-01	TCGA-2Y-A9GT	TCGA Liver Cancer (LIHC)	liver hepatocellular carcinoma	Liver			None	51	3.5	3.7	5		TCGA-2Y-A9GT		0.2	0.4	1	C	0.8	1.5	0.8	-18768	NA	1624	0	NA	NA		0	NA	7	17			2014-11-03	MALE	182	Alcohol consumption|Hepatitis B|Hepatitis C		Hepatocellular Carcinoma	No	C22.0	1970-03-01	C22.0	YES	NA	8.3
TCGA-2Y-A9GU-01	TCGA-2Y-A9GU-01A	TCGA-2Y-A9GU-01	TCGA-2Y-A9GU	TCGA Liver Cancer (LIHC)	liver hepatocellular carcinoma	Liver			None	55	3.5	4.4	5	TCGA-2Y-A9GU-F69082	TCGA-2Y-A9GU	TCGA-2Y-A9GU-01A	0.2	0.3	2		0.8	1.5	0.9	-20187	1752	NA	0	1939	NA		0	0	6	304			2014-12-29	FEMALE	154	No History of Primary Risk Factors		Hepatocellular Carcinoma	No	C22.0	1970-03-01	C22.0	YES	120	8.3
TCGA-2Y-A9GV-01	TCGA-2Y-A9GV-01A	TCGA-2Y-A9GV-01	TCGA-2Y-A9GV	TCGA Liver Cancer (LIHC)	liver hepatocellular carcinoma	Liver				54	3.5	4.2	5		TCGA-2Y-A9GV		0.2	0.3	NA		0.8	1.5	0.6	-20011	NA	2532	0	NA	NA		2	NA	7	6			2014-11-03	FEMALE	167	Alcohol consumption		Hepatocellular Carcinoma	No	C22.0	1970-03-01	C22.0	YES	NA	8.3
TCGA-2Y-A9GW-01	TCGA-2Y-A9GW-01A	TCGA-2Y-A9GW-01	TCGA-2Y-A9GW	TCGA Liver Cancer (LIHC)	liver hepatocellular carcinoma	Liver			None	64	3.5	4.5	5		TCGA-2Y-A9GW	TCGA-2Y-A9GW-01A	0.2	0.6	1		0.8	1.5	1	-23587	2375	1271	0	NA	NA		NA	0	6	2			2014-11-03	MALE	182	Alcohol consumption		Hepatocellular Carcinoma	No	C22.0	1970-03-01	C22.0	YES	80	8.3
TCGA-2Y-A9GX-01	TCGA-2Y-A9GX-01A	TCGA-2Y-A9GX-01	TCGA-2Y-A9GX	TCGA Liver Cancer (LIHC)	liver hepatocellular carcinoma	Liver	NO	NO	None	68	3.5	4.3	5	TCGA-2Y-A9GX-F69170	TCGA-2Y-A9GX		0.2	0.4	NA		0.8	1.5	0.7	-24963	NA	NA	0	2442	NA	2133	1	0	7	1			2014-12-30	MALE	175	Alcohol consumption		Hepatocellular Carcinoma	No	C22.0	1970-03-01	C22.0	YES	NA	8.3
TCGA-2Y-A9GY-01	TCGA-2Y-A9GY-01A	TCGA-2Y-A9GY-01	TCGA-2Y-A9GY	TCGA Liver Cancer (LIHC)	liver hepatocellular carcinoma	Liver			None	64	3.5	4.2	5		TCGA-2Y-A9GY		0.2	0.4	2		0.8	1.5	0.6	-23435	NA	757	0	NA	NA		NA	0	7	27600			2014-11-03	FEMALE	161	No History of Primary Risk Factors		Hepatocellular Carcinoma	No	C22.0	1970-03-01	C22.0	YES	NA	8.3
TCGA-2Y-A9GZ-01	TCGA-2Y-A9GZ-01A	TCGA-2Y-A9GZ-01	TCGA-2Y-A9GZ	TCGA Liver Cancer (LIHC)	liver hepatocellular carcinoma	Liver			None	82	3.5	4.5	5		TCGA-2Y-A9GZ		0.2	0.7	4	A	0.8	1.5	1.1	-30082	NA	848	0	NA	NA		NA	0	7	7			2014-11-03	FEMALE	153	No History of Primary Risk Factors		Hepatocellular Carcinoma	No	C22.0	1970-03-01	C22.0	YES	NA	8.3
TCGA-2Y-A9H0-01	TCGA-2Y-A9H0-01A	TCGA-2Y-A9H0-01	TCGA-2Y-A9H0	TCGA Liver Cancer (LIHC)	liver hepatocellular carcinoma	Liver			None	49	3.5	2	5	TCGA-2Y-A9H0-F69171	TCGA-2Y-A9H0	TCGA-2Y-A9H0-01A	0.2	0.8	NA		0.8	1.5	0.8	-18109	3538	NA	0	3675	NA		0	0	8	7598			2014-12-30	MALE	180	Alcohol consumption|Hepatitis B|Hepatitis C		Hepatocellular Carcinoma	No	C22.0	1970-03-01	C22.0	YES	130	8.3
TCGA-2Y-A9H1-01	TCGA-2Y-A9H1-01A	TCGA-2Y-A9H1-01	TCGA-2Y-A9H1	TCGA Liver Cancer (LIHC)	liver hepatocellular carcinoma	Liver				58	3.5	4.4	5		TCGA-2Y-A9H1		0.2	0.5	NA		0.8	1.5	0.9	-21222	NA	1229	0	NA	NA		1	0	7	3	1,2 - Portal Fibrosis		2014-11-03	MALE	171	Alcohol consumption|Hepatitis C		Hepatocellular Carcinoma	No	C22.0	1970-03-01	C22.0	YES	NA	8.3
TCGA-2Y-A9H2-01	TCGA-2Y-A9H2-01A	TCGA-2Y-A9H2-01	TCGA-2Y-A9H2	TCGA Liver Cancer (LIHC)	liver hepatocellular carcinoma	Liver			None	64	3.5	4.5	5	TCGA-2Y-A9H2-F69173	TCGA-2Y-A9H2	TCGA-2Y-A9H2-01A	0.2	0.4	NA		0.8	1.5	1.4	-23653	1443	NA	0	1731	NA		0	0	7	2			2014-12-30	FEMALE	176	Alcohol consumption		Hepatocellular Carcinoma	No	C22.0	1970-03-01	C22.0	YES	80	8.3
TCGA-2Y-A9H3-01	TCGA-2Y-A9H3-01A	TCGA-2Y-A9H3-01	TCGA-2Y-A9H3	TCGA Liver Cancer (LIHC)	liver hepatocellular carcinoma	Liver			None	45	3.5	5.3	5	TCGA-2Y-A9H3-F69086	TCGA-2Y-A9H3		0.2	0.3	3		0.8	1.5	0.9	-16443	NA	NA	0	1516	NA		2	0	7	5640	1,2 - Portal Fibrosis		2014-12-29	MALE	179	Alcohol consumption|Non-Alcoholic Fatty Liver Disease		Hepatocellular Carcinoma	No	C22.0	1970-03-01	C22.0	YES	NA	8.3
TCGA-2Y-A9H4-01	TCGA-2Y-A9H4-01A	TCGA-2Y-A9H4-01	TCGA-2Y-A9H4	TCGA Liver Cancer (LIHC)	liver hepatocellular carcinoma	Liver				68	3.5	4.6	5	TCGA-2Y-A9H4-F69087	TCGA-2Y-A9H4	TCGA-2Y-A9H4-01A	0.2	0.3	2	A	0.8	1.5	1.2	-25096	1210	NA	0	1452	NA		0	0	7	11			2014-12-29	MALE	167	Alcohol consumption|Hepatitis B		Hepatocellular Carcinoma	No	C22.0	1970-03-01	C22.0	YES	100	8.3
TCGA-2Y-A9H5-01	TCGA-2Y-A9H5-01A	TCGA-2Y-A9H5-01	TCGA-2Y-A9H5	TCGA Liver Cancer (LIHC)	liver hepatocellular carcinoma	Liver				59	3.5	4.9	5		TCGA-2Y-A9H5	TCGA-2Y-A9H5-01A	0.2	0.3	2		0.8	1.5	0.6	-21818	1101	555	0	NA	NA		NA	0	7	11700	1,2 - Portal Fibrosis		2014-11-03	FEMALE	157	Alcohol consumption|Hepatitis C		Hepatocellular Carcinoma	No	C22.0	1970-03-01	C22.0	YES	30	8.3
TCGA-2Y-A9H6-01	TCGA-2Y-A9H6-01A	TCGA-2Y-A9H6-01	TCGA-2Y-A9H6	TCGA Liver Cancer (LIHC)	liver hepatocellular carcinoma	Liver			None	68	3.5	4	5	TCGA-2Y-A9H6-F69088	TCGA-2Y-A9H6	TCGA-2Y-A9H6-01A	0.3	0.3	1		0.8	1.5	1.8	-24982	982	NA	0	357	NA		0	0	7	114			2014-12-29	FEMALE	156	Alcohol consumption		Hepatocellular Carcinoma	No	C22.0	1970-03-01	C22.0	YES	100	8.3
TCGA-2Y-A9H7-01	TCGA-2Y-A9H7-01A	TCGA-2Y-A9H7-01	TCGA-2Y-A9H7	TCGA Liver Cancer (LIHC)	liver hepatocellular carcinoma	Liver	NO	NO	None	81	3.5	3.4	5	TCGA-2Y-A9H7-F69176	TCGA-2Y-A9H7	TCGA-2Y-A9H7-01A	0.2	0.3	NA	A	0.8	1.5	1.2	-29752	846	NA	0	1168	NA	1117	2	0	7	6	3,4 - Fibrous Speta		2014-12-30	FEMALE	157	No History of Primary Risk Factors		Hepatocellular Carcinoma	No	C22.0	1970-03-01	C22.0	YES	140	8.3
TCGA-2Y-A9H9-01	TCGA-2Y-A9H9-01A	TCGA-2Y-A9H9-01	TCGA-2Y-A9H9	TCGA Liver Cancer (LIHC)	liver hepatocellular carcinoma	Liver	YES	NO	None	70	3.5	4.7	5	TCGA-2Y-A9H9-F69092	TCGA-2Y-A9H9	TCGA-2Y-A9H9-01A	0.2	0.6	2	A	0.8	1.2	0.8	-25670	731	NA	0	697	NA	701	0	0	7	12			2014-12-29	MALE	178	Alcohol consumption|Hepatitis C		Hepatocellular Carcinoma	No	C22.0	1970-03-01	C22.0	YES	120	8.3
TCGA-2Y-A9HA-01	TCGA-2Y-A9HA-01A	TCGA-2Y-A9HA-01	TCGA-2Y-A9HA	TCGA Liver Cancer (LIHC)	liver hepatocellular carcinoma	Liver			None	70	3.5	3.5	5		TCGA-2Y-A9HA	TCGA-2Y-A9HA-01A	0.2	0.6	NA	A	0.8	1.5	0.8	-25892	713	36	0	NA	NA		0	0	7	114	3,4 - Fibrous Speta		2014-11-03	MALE	169	Alcohol consumption|Hepatitis C		Hepatocellular Carcinoma	No	C22.0	1970-03-01	C22.0	YES	90	8.3
TCGA-2Y-A9HB-01	TCGA-2Y-A9HB-01A	TCGA-2Y-A9HB-01	TCGA-2Y-A9HB	TCGA Liver Cancer (LIHC)	liver hepatocellular carcinoma	Liver			None	66	3.5	3.9	5	TCGA-2Y-A9HB-F69098	TCGA-2Y-A9HB		0.2	0.6	NA		0.8	1.5	0.8	-24359	NA	NA	0	260	NA		0	0	7	21			2014-12-29	MALE	167	Alcohol consumption		Hepatocellular Carcinoma	No	C22.0	1970-03-01	C22.0	YES	NA	8.3
TCGA-3K-AAZ8-01	TCGA-3K-AAZ8-01A	TCGA-3K-AAZ8-01	TCGA-3K-AAZ8	TCGA Liver Cancer (LIHC)	liver hepatocellular carcinoma	Liver	NO	NO		65	NA	NA	NA	TCGA-3K-AAZ8-F69330	TCGA-3K-AAZ8		NA	NA	NA		NA	NA	NA	-24046	NA	NA	0	396	NA	304	NA	NA	NA	NA	5 - Nodular Formation and Incomplete Cirrhosis		2015-01-05	MALE	172	Hepatitis C		Hepatocellular Carcinoma	No	C22.0	1970-03-01	C22.0	YES	NA	NA
TCGA-4R-AA8I-01	TCGA-4R-AA8I-01A	TCGA-4R-AA8I-01	TCGA-4R-AA8I	TCGA Liver Cancer (LIHC)	liver hepatocellular carcinoma	Liver			None	66	3.5	3.8	4.8	TCGA-4R-AA8I-F67448	TCGA-4R-AA8I		0.4	1.2	NA	A	0.6	1.3	0.7	-24279	NA	262	0	216	NA	247	1	0	9	5	6 - Established Cirrhosis		2014-11-05	MALE	171	Non-Alcoholic Fatty Liver Disease		Hepatocellular Carcinoma	No	C22.0	1970-03-01	C22.0	YES	NA	0.8
TCGA-5C-A9VG-01	TCGA-5C-A9VG-01A	TCGA-5C-A9VG-01	TCGA-5C-A9VG	TCGA Liver Cancer (LIHC)	liver hepatocellular carcinoma	Liver			None	58	NA	NA	NA	TCGA-5C-A9VG-F68936	TCGA-5C-A9VG		NA	NA	NA	A	NA	NA	NA	-21273	NA	NA	0	328	NA		0	NA	NA	NA			2014-12-23	MALE	170	Other	Worker at steel factory	Hepatocellular Carcinoma	No	C22.0	1970-03-01	C22.0	YES	NA	NA
TCGA-5C-A9VH-01	TCGA-5C-A9VH-01A	TCGA-5C-A9VH-01	TCGA-5C-A9VH	TCGA Liver Cancer (LIHC)	liver hepatocellular carcinoma	Liver			None	70	NA	NA	NA	TCGA-5C-A9VH-F68937	TCGA-5C-A9VH	TCGA-5C-A9VH-01A	NA	NA	NA	A	NA	NA	NA	-25608	127	NA	0	322	NA		0	NA	NA	NA			2014-12-23	MALE	165	No History of Primary Risk Factors		Hepatocellular Carcinoma	No	C22.0	1970-03-01	C22.0	YES	90	NA
TCGA-5C-AAPD-01	TCGA-5C-AAPD-01A	TCGA-5C-AAPD-01	TCGA-5C-AAPD	TCGA Liver Cancer (LIHC)	liver hepatocellular carcinoma	Liver			None	61	NA	NA	NA	TCGA-5C-AAPD-F68938	TCGA-5C-AAPD	TCGA-5C-AAPD-01A	NA	NA	NA	A	NA	NA	NA	-22552	55	NA	0	20	NA		1	NA	NA	NA			2014-12-23	MALE	172	Hepatitis B		Hepatocholangiocarcinoma (Mixed)	No	C22.0	1980-03-01	C22.0	YES	140	NA
TCGA-5R-AA1C-01	TCGA-5R-AA1C-01A	TCGA-5R-AA1C-01	TCGA-5R-AA1C	TCGA Liver Cancer (LIHC)	liver hepatocellular carcinoma	Liver			None	57	3.2	3	4.6	TCGA-5R-AA1C-F72055	TCGA-5R-AA1C	TCGA-5R-AA1C-01A	0	1.8	NA	B	0.5	1.3	1	-21073	60	NA	0	520	NA		1	0	15	2	1,2 - Portal Fibrosis		2015-04-06	MALE	174	No History of Primary Risk Factors		Hepatocellular Carcinoma	No	C22.0	1970-03-01	C22.0	YES	750	11
TCGA-5R-AA1D-01	TCGA-5R-AA1D-01A	TCGA-5R-AA1D-01	TCGA-5R-AA1D	TCGA Liver Cancer (LIHC)	liver hepatocellular carcinoma	Liver			None	17	3.2	3.3	4.6	TCGA-5R-AA1D-F70155	TCGA-5R-AA1D		0	0.5	NA	B	0.5	1.3	0.7	-6545	NA	NA	0	449	NA		1	0	15	5	0 - No Fibrosis		2015-01-28	FEMALE	161	No History of Primary Risk Factors		Hepatocellular Carcinoma	No	C22.0	1970-03-01	C22.0	YES	NA	11
TCGA-5R-AAAM-01	TCGA-5R-AAAM-01A	TCGA-5R-AAAM-01	TCGA-5R-AAAM	TCGA Liver Cancer (LIHC)	liver hepatocellular carcinoma	Liver			Severe	65	3.2	3	4.6		TCGA-5R-AAAM	TCGA-5R-AAAM-01A	0	0.6	NA	A	0.5	1.3	0.7	-24020	35	46	0	NA	NA		1	0	15	32	6 - Established Cirrhosis		2014-11-14	FEMALE	163	No History of Primary Risk Factors		Hepatocellular Carcinoma	No	C22.0	1970-03-01	C22.0	YES	730	11
TCGA-BC-A10X-01	TCGA-BC-A10X-01A	TCGA-BC-A10X-01	TCGA-BC-A10X	TCGA Liver Cancer (LIHC)	liver hepatocellular carcinoma	Liver			None	52	3.5	3.6	5	TCGA-BC-A10X-F9946	TCGA-BC-A10X	TCGA-BC-A10X-01A	0	0.3	2		0.7	1.1	0.7	-19140	3080	770	0	NA	NA		NA	NA	NA	264			2011-04-04	FEMALE	NA	No History of Primary Risk Factors		Hepatocellular Carcinoma	No	C22.0	1970-03-01	C22.0	YES	520	NA
TCGA-BC-A10Z-01	TCGA-BC-A10Z-01A	TCGA-BC-A10Z-01	TCGA-BC-A10Z	TCGA Liver Cancer (LIHC)	liver hepatocellular carcinoma	Liver			None	62	3.5	3.1	5	TCGA-BC-A10Z-F9962	TCGA-BC-A10Z	TCGA-BC-A10Z-01A	0	0.6	1		0.7	1.1	1.2	-22913	2652	34	0	NA	NA		NA	0	10	779			2011-04-04	FEMALE	NA	No History of Primary Risk Factors		Hepatocellular Carcinoma	No	C22.0	1970-03-01	C22.0	YES	160	NA
TCGA-BC-A216-01	TCGA-BC-A216-01A	TCGA-BC-A216-01	TCGA-BC-A216	TCGA Liver Cancer (LIHC)	liver hepatocellular carcinoma	Liver			Mild	62	3.5	3.4	5	TCGA-BC-A216-F22055	TCGA-BC-A216	TCGA-BC-A216-01A	0	0.6	2		0.5	1.5	0.9	-22968	1052	NA	0	1351	NA		NA	0	8	831	0 - No Fibrosis	Scheduled Follow-up Submission	2012-02-23	FEMALE	164	No History of Primary Risk Factors		Hepatocellular Carcinoma	No	C22.0	1970-03-01	C22.0	YES	100	NA
TCGA-BC-A217-01	TCGA-BC-A217-01A	TCGA-BC-A217-01	TCGA-BC-A217	TCGA Liver Cancer (LIHC)	liver hepatocellular carcinoma	Liver			None	75	3.5	4.4	5	TCGA-BC-A217-F70242	TCGA-BC-A217	TCGA-BC-A217-01A	0	0.2	NA		0.6	1	0.8	-27411	408	1397	0	421	NA		NA	0	10	28	0 - No Fibrosis		2015-02-02	FEMALE	163	Alcohol consumption		Hepatocellular Carcinoma	No	C22.0	1970-03-01	C22.0	YES	240	NA
TCGA-BC-A3KF-01	TCGA-BC-A3KF-01A	TCGA-BC-A3KF-01	TCGA-BC-A3KF	TCGA Liver Cancer (LIHC)	liver hepatocellular carcinoma	Liver				66	NA	NA	NA	TCGA-BC-A3KF-F38204	TCGA-BC-A3KF	TCGA-BC-A3KF-01A	NA	NA	2		0.6	1	0.8	-24328	91	NA	0	8	NA		NA	NA	NA	NA			2012-12-11	FEMALE	173	No History of Primary Risk Factors		Hepatocellular Carcinoma	No	C22.0	1970-03-01	C22.0	YES	340	NA
TCGA-BC-A3KG-01	TCGA-BC-A3KG-01A	TCGA-BC-A3KG-01	TCGA-BC-A3KG	TCGA Liver Cancer (LIHC)	liver hepatocellular carcinoma	Liver	YES			68	3.5	3.6	5	TCGA-BC-A3KG-F38205	TCGA-BC-A3KG	TCGA-BC-A3KG-01A	0	0.5	NA		0.6	1	0.7	-25061	140	NA	0	680	NA	209	NA	0	10	618			2013-06-27	FEMALE	159	Alcohol consumption		Hepatocellular Carcinoma	No	C22.0	1970-03-01	C22.0	YES	790	NA
TCGA-BC-A5W4-01	TCGA-BC-A5W4-01A	TCGA-BC-A5W4-01	TCGA-BC-A5W4	TCGA Liver Cancer (LIHC)	liver hepatocellular carcinoma	Liver	NO	NO	None	69	3.5	4.2	5	TCGA-BC-A5W4-F57584	TCGA-BC-A5W4	TCGA-BC-A5W4-01A	0	0.6	NA	A	0.7	1.3	NA	-25503	224	547	0	289	NA	384	NA	NA	NA	NA			2014-03-17	MALE	183	Alcohol consumption		Hepatocellular Carcinoma	No	C22.0	1970-03-01	C22.0	YES	540	9.9
TCGA-BC-A69H-01	TCGA-BC-A69H-01A	TCGA-BC-A69H-01	TCGA-BC-A69H	TCGA Liver Cancer (LIHC)	liver hepatocellular carcinoma	Liver			None	64	3.6	4.3	4.8	TCGA-BC-A69H-F59404	TCGA-BC-A69H	TCGA-BC-A69H-01A	0	0.4	NA	A	0.8	1.3	0.8	-23380	94	NA	0	444	NA		1	0	NA	103900			2014-05-12	MALE	173	Alcohol consumption		Hepatocellular Carcinoma	No	C22.0	1970-03-01	C22.0	YES	610	9.1
TCGA-BC-A69I-01	TCGA-BC-A69I-01A	TCGA-BC-A69I-01	TCGA-BC-A69I	TCGA Liver Cancer (LIHC)	liver hepatocellular carcinoma	Liver			None	69	NA	NA	NA	TCGA-BC-A69I-F59405	TCGA-BC-A69I	TCGA-BC-A69I-01A	0	1.2	1		0.7	1.3	1.2	-25370	80	NA	0	387	NA		0	0	10	2			2014-05-12	MALE	180	No History of Primary Risk Factors		Hepatocellular Carcinoma	No	C22.0	1970-03-01	C22.0	YES	500	9.9
TCGA-BC-A8YO-01	TCGA-BC-A8YO-01A	TCGA-BC-A8YO-01	TCGA-BC-A8YO	TCGA Liver Cancer (LIHC)	liver hepatocellular carcinoma	Liver			None	66	3.5	4.3	5	TCGA-BC-A8YO-F70635	TCGA-BC-A8YO	TCGA-BC-A8YO-01A	0	0.3	3		0.6	1	0.8	-24189	141	NA	0	562	NA		NA	NA	NA	NA			2015-02-26	FEMALE	170	Alcohol consumption|Other	Chronic hepatitis, either viral or autoimmune	Hepatocellular Carcinoma	No	C22.0	1970-03-01	C22.0	YES	680	NA
TCGA-BD-A3EP-01	TCGA-BD-A3EP-01A	TCGA-BD-A3EP-01	TCGA-BD-A3EP	TCGA Liver Cancer (LIHC)	liver hepatocellular carcinoma	Liver			Mild	75	3.4	3.8	5	TCGA-BD-A3EP-F68680	TCGA-BD-A3EP	TCGA-BD-A3EP-01A	0.3	0.6	0	A	0.5	1.4	1.1	-27756	398	NA	0	409	NA		1	0	20	17	1,2 - Portal Fibrosis		2014-12-10	FEMALE	168	No History of Primary Risk Factors		Hepatocellular Carcinoma	No	C22.0	1970-03-01	C22.0	YES	140	0.8
TCGA-BD-A3ER-01	TCGA-BD-A3ER-01A	TCGA-BD-A3ER-01	TCGA-BD-A3ER	TCGA Liver Cancer (LIHC)	liver hepatocellular carcinoma	Liver	NO	NO	Mild	62	3.4	3.9	5	TCGA-BD-A3ER-F68681	TCGA-BD-A3ER	TCGA-BD-A3ER-01A	0.3	0.7	0	A	0.5	1.4	0.9	-22657	23	NA	0	1115	NA	226	0	0	20	5	6 - Established Cirrhosis		2014-12-10	MALE	188	Hemochromatosis	Alcohol Consumption	Hepatocellular Carcinoma	No	C22.0	1970-03-01	C22.0	YES	90	0.8
TCGA-BW-A5NO-01	TCGA-BW-A5NO-01A	TCGA-BW-A5NO-01	TCGA-BW-A5NO	TCGA Liver Cancer (LIHC)	liver hepatocellular carcinoma	Liver				50	NA	NA	NA		TCGA-BW-A5NO	TCGA-BW-A5NO-01A	NA	NA	NA		NA	NA	NA	-18510	840	NA	0	20	NA		1	NA	NA	NA	3,4 - Fibrous Speta		2014-03-26	MALE	NA	Hepatitis C		Hepatocellular Carcinoma	No	C22.0	1970-03-01	C22.0	YES	110	NA
TCGA-CC-5258-01	TCGA-CC-5258-01A	TCGA-CC-5258-01	TCGA-CC-5258	TCGA Liver Cancer (LIHC)	liver hepatocellular carcinoma	Liver				48	NA	NA	NA	TCGA-CC-5258-F20327	TCGA-CC-5258	TCGA-CC-5258-01A	NA	NA	NA		NA	NA	NA	-17586	147	129	0	0	NA		3	NA	NA	NA		Scheduled Follow-up Submission	2012-01-09	MALE	NA			Hepatocellular Carcinoma	No	C22.0	1970-03-01	C22.0	YES	1700	NA
TCGA-CC-5259-01	TCGA-CC-5259-01A	TCGA-CC-5259-01	TCGA-CC-5259	TCGA Liver Cancer (LIHC)	liver hepatocellular carcinoma	Liver	NO	NO		60	NA	NA	NA	TCGA-CC-5259-F70915	TCGA-CC-5259		NA	NA	NA		NA	NA	NA	-21946	NA	NA	0	250	NA	180	NA	NA	NA	NA			2015-03-10	FEMALE	153	No History of Primary Risk Factors		Hepatocellular Carcinoma	No	C22.0	1970-03-01	C22.0	YES	NA	NA
TCGA-CC-5260-01	TCGA-CC-5260-01A	TCGA-CC-5260-01	TCGA-CC-5260	TCGA Liver Cancer (LIHC)	liver hepatocellular carcinoma	Liver				61	NA	NA	NA	TCGA-CC-5260-F20330	TCGA-CC-5260	TCGA-CC-5260-01A	NA	NA	NA		NA	NA	NA	-22345	105	87	0	0	NA		NA	NA	NA	NA		Scheduled Follow-up Submission	2012-01-09	FEMALE	153			Hepatocellular Carcinoma	No	C22.0	1970-03-01	C22.0	YES	600	NA
TCGA-CC-5261-01	TCGA-CC-5261-01A	TCGA-CC-5261-01	TCGA-CC-5261	TCGA Liver Cancer (LIHC)	liver hepatocellular carcinoma	Liver				44	NA	NA	NA	TCGA-CC-5261-F20332	TCGA-CC-5261	TCGA-CC-5261-01A	NA	NA	NA		NA	NA	NA	-16373	110	97	0	12	NA		NA	NA	NA	NA		Scheduled Follow-up Submission	2012-01-09	MALE	175			Hepatocellular Carcinoma	No	C22.0	1970-03-01	C22.0	YES	450	NA
TCGA-CC-5262-01	TCGA-CC-5262-01A	TCGA-CC-5262-01	TCGA-CC-5262	TCGA Liver Cancer (LIHC)	liver hepatocellular carcinoma	Liver				67	NA	NA	NA	TCGA-CC-5262-F20334	TCGA-CC-5262	TCGA-CC-5262-01A	NA	NA	NA		NA	NA	NA	-24787	97	103	0	0	NA		NA	NA	NA	NA		Scheduled Follow-up Submission	2012-01-09	MALE	170	No History of Primary Risk Factors		Hepatocellular Carcinoma	No	C22.0	1970-03-01	C22.0	YES	800	NA
TCGA-CC-5263-01	TCGA-CC-5263-01A	TCGA-CC-5263-01	TCGA-CC-5263	TCGA Liver Cancer (LIHC)	liver hepatocellular carcinoma	Liver				35	NA	NA	NA	TCGA-CC-5263-F20328	TCGA-CC-5263	TCGA-CC-5263-01A	NA	NA	NA		NA	NA	NA	-12863	91	129	0	NA	NA		NA	NA	NA	NA		Scheduled Follow-up Submission	2012-01-09	MALE	163	No History of Primary Risk Factors		Hepatocellular Carcinoma	No	C22.0	1970-03-01	C22.0	YES	900	NA
TCGA-CC-5264-01	TCGA-CC-5264-01A	TCGA-CC-5264-01	TCGA-CC-5264	TCGA Liver Cancer (LIHC)	liver hepatocellular carcinoma	Liver				71	NA	NA	NA	TCGA-CC-5264-F20329	TCGA-CC-5264	TCGA-CC-5264-01A	NA	NA	NA		NA	NA	NA	-25979	84	102	0	0	NA		NA	NA	NA	NA		Scheduled Follow-up Submission	2012-01-09	MALE	160			Hepatocellular Carcinoma	No	C22.0	1970-03-01	C22.0	YES	550	NA
TCGA-CC-A123-01	TCGA-CC-A123-01A	TCGA-CC-A123-01	TCGA-CC-A123	TCGA Liver Cancer (LIHC)	liver hepatocellular carcinoma	Liver	NO	NO		24	NA	NA	NA	TCGA-CC-A123-F70913	TCGA-CC-A123	TCGA-CC-A123-01A	NA	NA	NA		NA	NA	NA	-9107	49	NA	0	219	NA	145	3	NA	NA	NA			2015-03-10	FEMALE	NA			Hepatocellular Carcinoma	No	C22.0	1970-03-01	C22.0	YES	280	NA
TCGA-CC-A1HT-01	TCGA-CC-A1HT-01A	TCGA-CC-A1HT-01	TCGA-CC-A1HT	TCGA Liver Cancer (LIHC)	liver hepatocellular carcinoma	Liver				50	NA	NA	NA	TCGA-CC-A1HT-F20333	TCGA-CC-A1HT	TCGA-CC-A1HT-01A	NA	NA	NA		NA	NA	NA	-18553	86	101	0	0	NA		4	NA	NA	NA		Scheduled Follow-up Submission	2012-01-09	MALE	163	No History of Primary Risk Factors		Hepatocellular Carcinoma	No	C22.0	1970-03-01	C22.0	YES	470	NA
TCGA-CC-A3M9-01	TCGA-CC-A3M9-01A	TCGA-CC-A3M9-01	TCGA-CC-A3M9	TCGA Liver Cancer (LIHC)	liver hepatocellular carcinoma	Liver	NO	NO		45	NA	NA	NA	TCGA-CC-A3M9-F70909	TCGA-CC-A3M9	TCGA-CC-A3M9-01A	NA	NA	NA		NA	NA	NA	-16460	226	300	0	3	NA	219	2	NA	NA	NA			2015-03-10	MALE	174	Alcohol consumption		Hepatocellular Carcinoma	No	C22.0	1973-03-01	C22.0	YES	200	NA
TCGA-CC-A3MA-01	TCGA-CC-A3MA-01A	TCGA-CC-A3MA-01	TCGA-CC-A3MA	TCGA Liver Cancer (LIHC)	liver hepatocellular carcinoma	Liver	NO	NO		61	NA	NA	NA	TCGA-CC-A3MA-F70907	TCGA-CC-A3MA	TCGA-CC-A3MA-01A	NA	NA	NA		NA	NA	NA	-22375	177	303	0	2	NA	261	3	NA	NA	NA			2015-03-10	MALE	168	Alcohol consumption		Hepatocellular Carcinoma	No	C22.0	1970-03-01	C22.0	YES	530	NA
TCGA-CC-A3MB-01	TCGA-CC-A3MB-01A	TCGA-CC-A3MB-01	TCGA-CC-A3MB	TCGA Liver Cancer (LIHC)	liver hepatocellular carcinoma	Liver	NO	NO		36	NA	NA	NA	TCGA-CC-A3MB-F70908	TCGA-CC-A3MB	TCGA-CC-A3MB-01A	NA	NA	NA		NA	NA	NA	-13255	205	315	0	3	NA	260	3	NA	NA	NA			2015-03-10	MALE	176	No History of Primary Risk Factors		Hepatocellular Carcinoma	No	C22.0	1970-03-01	C22.0	YES	460	NA
TCGA-CC-A3MC-01	TCGA-CC-A3MC-01A	TCGA-CC-A3MC-01	TCGA-CC-A3MC	TCGA Liver Cancer (LIHC)	liver hepatocellular carcinoma	Liver	NO	NO		54	NA	NA	NA	TCGA-CC-A3MC-F70912	TCGA-CC-A3MC	TCGA-CC-A3MC-01A	NA	NA	NA		NA	NA	NA	-20067	268	NA	0	363	NA	297	3	NA	NA	NA			2015-03-10	MALE	163	Alcohol consumption		Hepatocellular Carcinoma	No	C22.0	1970-03-01	C22.0	YES	400	NA
TCGA-CC-A5UC-01	TCGA-CC-A5UC-01A	TCGA-CC-A5UC-01	TCGA-CC-A5UC	TCGA Liver Cancer (LIHC)	liver hepatocellular carcinoma	Liver	NO	NO		63	NA	NA	NA	TCGA-CC-A5UC-F69917	TCGA-CC-A5UC	TCGA-CC-A5UC-01A	NA	NA	NA		NA	NA	NA	-23156	99	347	0	0	NA	312	2	NA	NA	NA			2015-01-22	MALE	165	Alcohol consumption		Hepatocellular Carcinoma	No	C22.0	1970-03-01	C22.0	YES	210	NA
TCGA-CC-A5UD-01	TCGA-CC-A5UD-01A	TCGA-CC-A5UD-01	TCGA-CC-A5UD	TCGA Liver Cancer (LIHC)	liver hepatocellular carcinoma	Liver	NO	NO		45	NA	NA	NA	TCGA-CC-A5UD-F69700	TCGA-CC-A5UD	TCGA-CC-A5UD-01A	NA	NA	NA		NA	NA	NA	-16702	92	304	0	0	NA	182	1	NA	NA	NA			2015-01-16	MALE	170	Alcohol consumption		Hepatocellular Carcinoma	No	C22.0	1970-03-01	C22.0	YES	310	NA
TCGA-CC-A5UE-01	TCGA-CC-A5UE-01A	TCGA-CC-A5UE-01	TCGA-CC-A5UE	TCGA Liver Cancer (LIHC)	liver hepatocellular carcinoma	Liver	NO	NO		48	NA	NA	NA	TCGA-CC-A5UE-F69701	TCGA-CC-A5UE	TCGA-CC-A5UE-01A	NA	NA	NA		NA	NA	NA	-17805	85	272	0	0	NA	175	3	NA	NA	NA			2015-01-16	MALE	175	Alcohol consumption		Hepatocellular Carcinoma	No	C22.0	1970-03-01	C22.0	YES	300	NA
TCGA-CC-A7IE-01	TCGA-CC-A7IE-01A	TCGA-CC-A7IE-01	TCGA-CC-A7IE	TCGA Liver Cancer (LIHC)	liver hepatocellular carcinoma	Liver	NO	NO		57	NA	NA	NA	TCGA-CC-A7IE-F69923	TCGA-CC-A7IE		NA	NA	NA		NA	NA	NA	-20985	NA	217	0	0	NA	169	3	NA	NA	NA			2015-01-22	MALE	172	Alcohol consumption		Hepatocellular Carcinoma	No	C22.0	1970-03-01	C22.0	YES	NA	NA
TCGA-CC-A7IF-01	TCGA-CC-A7IF-01A	TCGA-CC-A7IF-01	TCGA-CC-A7IF	TCGA Liver Cancer (LIHC)	liver hepatocellular carcinoma	Liver	NO	NO		59	NA	NA	NA	TCGA-CC-A7IF-F69922	TCGA-CC-A7IF	TCGA-CC-A7IF-01A	NA	NA	NA		NA	NA	NA	-21845	236	649	0	0	NA	254	3	NA	NA	NA			2015-01-22	MALE	169	Alcohol consumption		Hepatocellular Carcinoma	No	C22.0	1970-03-01	C22.0	YES	380	NA
TCGA-CC-A7IG-01	TCGA-CC-A7IG-01A	TCGA-CC-A7IG-01	TCGA-CC-A7IG	TCGA Liver Cancer (LIHC)	liver hepatocellular carcinoma	Liver	NO	NO		47	NA	NA	NA	TCGA-CC-A7IG-F69702	TCGA-CC-A7IG	TCGA-CC-A7IG-01A	NA	NA	NA		NA	NA	NA	-17453	239	299	0	0	NA	195	2	NA	NA	NA			2015-01-16	MALE	174	Alcohol consumption		Hepatocellular Carcinoma	No	C22.0	1970-03-01	C22.0	YES	210	NA
TCGA-CC-A7IH-01	TCGA-CC-A7IH-01A	TCGA-CC-A7IH-01	TCGA-CC-A7IH	TCGA Liver Cancer (LIHC)	liver hepatocellular carcinoma	Liver				58	NA	NA	NA	TCGA-CC-A7IH-F69920	TCGA-CC-A7IH	TCGA-CC-A7IH-01A	NA	NA	NA		NA	NA	NA	-21381	181	NA	0	365	NA		3	NA	NA	NA			2015-01-22	MALE	175	Alcohol consumption		Hepatocellular Carcinoma	No	C22.0	1970-03-01	C22.0	YES	190	NA
TCGA-CC-A7II-01	TCGA-CC-A7II-01A	TCGA-CC-A7II-01	TCGA-CC-A7II	TCGA Liver Cancer (LIHC)	liver hepatocellular carcinoma	Liver	NO	NO		54	NA	NA	NA	TCGA-CC-A7II-F69918	TCGA-CC-A7II	TCGA-CC-A7II-01A	NA	NA	NA		NA	NA	NA	-20079	169	NA	0	399	NA	278	2	NA	NA	NA			2015-01-22	MALE	168	Alcohol consumption		Hepatocellular Carcinoma	No	C22.0	1970-03-01	C22.0	YES	400	NA
TCGA-CC-A7IJ-01	TCGA-CC-A7IJ-01A	TCGA-CC-A7IJ-01	TCGA-CC-A7IJ	TCGA Liver Cancer (LIHC)	liver hepatocellular carcinoma	Liver				56	NA	NA	NA	TCGA-CC-A7IJ-F69704	TCGA-CC-A7IJ	TCGA-CC-A7IJ-01A	NA	NA	NA		NA	NA	NA	-20751	168	NA	0	382	NA		2	NA	NA	NA			2015-01-16	MALE	165	Alcohol consumption		Hepatocellular Carcinoma	No	C22.0	1970-03-01	C22.0	YES	270	NA
TCGA-CC-A7IK-01	TCGA-CC-A7IK-01A	TCGA-CC-A7IK-01	TCGA-CC-A7IK	TCGA Liver Cancer (LIHC)	liver hepatocellular carcinoma	Liver	NO	NO		59	NA	NA	NA	TCGA-CC-A7IK-F69705	TCGA-CC-A7IK	TCGA-CC-A7IK-01A	NA	NA	NA		NA	NA	NA	-21552	163	262	0	0	NA	150	2	NA	NA	NA			2015-01-16	MALE	168	Alcohol consumption		Hepatocellular Carcinoma	No	C22.0	1970-03-01	C22.0	YES	470	NA
TCGA-CC-A7IL-01	TCGA-CC-A7IL-01A	TCGA-CC-A7IL-01	TCGA-CC-A7IL	TCGA Liver Cancer (LIHC)	liver hepatocellular carcinoma	Liver	NO	NO		61	NA	NA	NA	TCGA-CC-A7IL-F69706	TCGA-CC-A7IL	TCGA-CC-A7IL-01A	NA	NA	NA		NA	NA	NA	-22319	161	278	0	0	NA	179	2	NA	NA	NA			2015-01-16	MALE	174	Alcohol consumption		Hepatocellular Carcinoma	No	C22.0	1970-03-01	C22.0	YES	230	NA
TCGA-CC-A8HS-01	TCGA-CC-A8HS-01A	TCGA-CC-A8HS-01	TCGA-CC-A8HS	TCGA Liver Cancer (LIHC)	liver hepatocellular carcinoma	Liver	NO	NO		18	NA	NA	NA	TCGA-CC-A8HS-F69707	TCGA-CC-A8HS	TCGA-CC-A8HS-01A	NA	NA	NA		NA	NA	NA	-6617	223	300	0	0	NA	201	3	NA	NA	NA			2015-01-16	MALE	172	No History of Primary Risk Factors		Hepatocellular Carcinoma	No	C22.0	1970-03-01	C22.0	YES	240	NA
TCGA-CC-A8HT-01	TCGA-CC-A8HT-01A	TCGA-CC-A8HT-01	TCGA-CC-A8HT	TCGA Liver Cancer (LIHC)	liver hepatocellular carcinoma	Liver	NO	NO		74	NA	NA	NA	TCGA-CC-A8HT-F69842	TCGA-CC-A8HT	TCGA-CC-A8HT-01A	NA	NA	NA		NA	NA	NA	-27334	197	140	0	0	NA	83	4	NA	NA	NA			2015-01-21	MALE	159	Alcohol consumption		Hepatocellular Carcinoma	No	C22.0	1970-03-01	C22.0	YES	170	NA
TCGA-CC-A8HU-01	TCGA-CC-A8HU-01A	TCGA-CC-A8HU-01	TCGA-CC-A8HU	TCGA Liver Cancer (LIHC)	liver hepatocellular carcinoma	Liver	NO	NO		39	NA	NA	NA	TCGA-CC-A8HU-F69708	TCGA-CC-A8HU	TCGA-CC-A8HU-01A	NA	NA	NA		NA	NA	NA	-14367	141	344	0	0	NA	301	3	NA	NA	NA			2015-01-16	FEMALE	163	No History of Primary Risk Factors		Hepatocellular Carcinoma	No	C22.0	1970-03-01	C22.0	YES	360	NA
TCGA-CC-A8HV-01	TCGA-CC-A8HV-01A	TCGA-CC-A8HV-01	TCGA-CC-A8HV	TCGA Liver Cancer (LIHC)	liver hepatocellular carcinoma	Liver	YES	NO		51	NA	NA	NA	TCGA-CC-A8HV-F69784	TCGA-CC-A8HV	TCGA-CC-A8HV-01A	NA	NA	NA		NA	NA	NA	-18935	140	279	0	0	NA	149	2	NA	NA	NA			2015-01-19	FEMALE	159	No History of Primary Risk Factors		Hepatocellular Carcinoma	No	C22.0	1970-03-01	C22.0	YES	230	NA
TCGA-CC-A9FS-01	TCGA-CC-A9FS-01A	TCGA-CC-A9FS-01	TCGA-CC-A9FS	TCGA Liver Cancer (LIHC)	liver hepatocellular carcinoma	Liver	NO	NO		55	NA	NA	NA	TCGA-CC-A9FS-F69914	TCGA-CC-A9FS		NA	NA	NA		NA	NA	NA	-20157	NA	NA	0	211	NA	109	2	NA	NA	NA			2015-01-22	MALE	174	Alcohol consumption		Hepatocellular Carcinoma	No	C22.0	1970-03-01	C22.0	YES	NA	NA
TCGA-CC-A9FW-01	TCGA-CC-A9FW-01A	TCGA-CC-A9FW-01	TCGA-CC-A9FW	TCGA Liver Cancer (LIHC)	liver hepatocellular carcinoma	Liver	NO	NO		68	NA	NA	NA	TCGA-CC-A9FW-F69912	TCGA-CC-A9FW		NA	NA	NA		NA	NA	NA	-24891	NA	NA	0	248	NA	153	3	NA	NA	NA			2015-01-22	MALE	175	Alcohol consumption		Hepatocellular Carcinoma	No	C22.0	1970-03-01	C22.0	YES	NA	NA
TCGA-DD-A113-01	TCGA-DD-A113-01A	TCGA-DD-A113-01	TCGA-DD-A113	TCGA Liver Cancer (LIHC)	liver hepatocellular carcinoma	Liver	NO	NO	None	55	3.5	4.3	5	TCGA-DD-A113-F38777	TCGA-DD-A113	TCGA-DD-A113-01A	0.1	0.5	NA	A	0.7	1.2	0.8	-20188	1650	NA	0	2425	1678	1676	1	0	6	133	0 - No Fibrosis		2012-12-21	FEMALE	154	Other	Smoking	Hepatocellular Carcinoma	No	C22.0	1970-03-01	C22.0	YES	110	0.9
TCGA-DD-A114-01	TCGA-DD-A114-01A	TCGA-DD-A114-01	TCGA-DD-A114	TCGA Liver Cancer (LIHC)	liver hepatocellular carcinoma	Liver			Mild	42	3.5	3.5	5	TCGA-DD-A114-F38779	TCGA-DD-A114	TCGA-DD-A114-01A	0.1	2.5	NA	A	0.9	1.4	1.2	-15410	2063	1149	0	NA	NA		1	0	6	21	5 - Nodular Formation and Incomplete Cirrhosis		2012-12-21	MALE	173	Hepatitis C		Hepatocellular Carcinoma	No	C22.0	1970-03-01	C22.0	YES	250	0.9
TCGA-DD-A115-01	TCGA-DD-A115-01A	TCGA-DD-A115-01	TCGA-DD-A115	TCGA Liver Cancer (LIHC)	liver hepatocellular carcinoma	Liver	YES	NO	None	53	3.5	4.1	5	TCGA-DD-A115-F38780	TCGA-DD-A115	TCGA-DD-A115-01A	0.1	0.6	NA	A	0.1	1.2	1.1	-19697	3198	2542	0	NA	NA	469	0	0	6	10	0 - No Fibrosis		2012-12-21	MALE	168	Alcohol consumption	Smoking	Hepatocellular Carcinoma	No	C22.0	1970-03-01	C22.0	YES	230	NA
TCGA-DD-A116-01	TCGA-DD-A116-01A	TCGA-DD-A116-01	TCGA-DD-A116	TCGA Liver Cancer (LIHC)	liver hepatocellular carcinoma	Liver	NO	YES		68	3.5	4.1	5	TCGA-DD-A116-F38781	TCGA-DD-A116	TCGA-DD-A116-01A	0.1	1.1	0	A	0.8	1.4	1.1	-24934	3208	1622	0	NA	1023	828	1	0	6	24	3,4 - Fibrous Speta		2012-12-21	MALE	175	Hepatitis B		Hepatocellular Carcinoma	No	C22.0	1970-03-01	C22.0	YES	170	NA
TCGA-DD-A118-01	TCGA-DD-A118-01A	TCGA-DD-A118-01	TCGA-DD-A118	TCGA Liver Cancer (LIHC)	liver hepatocellular carcinoma	Liver	NO	NO	None	77	3.4	3.4	4.8	TCGA-DD-A118-F38782	TCGA-DD-A118	TCGA-DD-A118-01A	0.1	0.5	NA	A	0.7	1.2	0.9	-28406	2854	NA	0	3437	659	658	1	0	6	85150	0 - No Fibrosis		2012-12-21	FEMALE	169			Hepatocellular Carcinoma	No	C22.0	1970-03-01	C22.0	YES	30	NA
TCGA-DD-A119-01	TCGA-DD-A119-01A	TCGA-DD-A119-01	TCGA-DD-A119	TCGA Liver Cancer (LIHC)	liver hepatocellular carcinoma	Liver			None	40	3.5	3.9	5	TCGA-DD-A119-F38783	TCGA-DD-A119	TCGA-DD-A119-01A	0.1	1.6	2	A	0.9	1.4	1.3	-14613	2738	223	0	NA	NA		1	0	6	1836	0 - No Fibrosis		2012-12-21	MALE	160	Hepatitis B		Hepatocellular Carcinoma	No	C22.0	1970-03-01	C22.0	YES	160	NA
TCGA-DD-A11A-01	TCGA-DD-A11A-01A	TCGA-DD-A11A-01	TCGA-DD-A11A	TCGA Liver Cancer (LIHC)	liver hepatocellular carcinoma	Liver			None	67	NA	NA	NA	TCGA-DD-A11A-F38784	TCGA-DD-A11A	TCGA-DD-A11A-01A	0.1	3.6	NA		0.9	1.4	1.1	-24646	2184	NA	0	79	NA		0	0	6	223	0 - No Fibrosis		2012-12-21	MALE	156	Other	HBcAB total (+), HBsAg (-), HBcIgm Ab (-)	Hepatocellular Carcinoma	No	C22.0	1970-03-01	C22.0	YES	260	NA
TCGA-DD-A11B-01	TCGA-DD-A11B-01A	TCGA-DD-A11B-01	TCGA-DD-A11B	TCGA Liver Cancer (LIHC)	liver hepatocellular carcinoma	Liver			Mild	73	3.5	3.9	5	TCGA-DD-A11B-F38785	TCGA-DD-A11B	TCGA-DD-A11B-01A	0.1	1.6	NA	A	0.9	1.4	1	-26857	1975	14	0	NA	NA		1	0	6	15	6 - Established Cirrhosis		2012-12-21	MALE	181	Non-Alcoholic Fatty Liver Disease		Hepatocellular Carcinoma	No	C22.0	1970-03-01	C22.0	YES	280	8.4
TCGA-DD-A11C-01	TCGA-DD-A11C-01A	TCGA-DD-A11C-01	TCGA-DD-A11C	TCGA Liver Cancer (LIHC)	liver hepatocellular carcinoma	Liver			None	69	3.5	3.6	5	TCGA-DD-A11C-F38786	TCGA-DD-A11C	TCGA-DD-A11C-01A	0.1	2.3	1	A	0.9	1.4	0.9	-25403	1703	NA	0	662	NA		1	0	6	11	0 - No Fibrosis		2012-12-21	MALE	186			Hepatocellular Carcinoma	No	C22.0	1970-03-01	C22.0	YES	220	NA
TCGA-DD-A11D-01	TCGA-DD-A11D-01A	TCGA-DD-A11D-01	TCGA-DD-A11D	TCGA Liver Cancer (LIHC)	liver hepatocellular carcinoma	Liver	YES	NO	None	57	3.5	4.5	5	TCGA-DD-A11D-F38787	TCGA-DD-A11D	TCGA-DD-A11D-01A	0.1	0.5	2	A	0.6	1.1	1.1	-21003	1731	1560	0	NA	NA	498	1	0	6	8	6 - Established Cirrhosis		2012-12-21	FEMALE	163	Non-Alcoholic Fatty Liver Disease		Hepatocellular Carcinoma	No	C22.0	1970-03-01	C22.0	YES	300	0.9
TCGA-DD-A1EA-01	TCGA-DD-A1EA-01A	TCGA-DD-A1EA-01	TCGA-DD-A1EA	TCGA Liver Cancer (LIHC)	liver hepatocellular carcinoma	Liver	NO	NO	Mild	68	3.5	3.3	5	TCGA-DD-A1EA-F42204	TCGA-DD-A1EA	TCGA-DD-A1EA-01A	0.1	0.9	1	A	0.8	1.3	1.2	-24925	3298	NA	0	2415	NA	754	0	0	6	3	1,2 - Portal Fibrosis		2013-04-15	MALE	168	Hepatitis B	smoking	Hepatocellular Carcinoma	No	C22.0	1970-03-01	C22.0	YES	80	8.3
TCGA-DD-A1EB-01	TCGA-DD-A1EB-01A	TCGA-DD-A1EB-01	TCGA-DD-A1EB	TCGA Liver Cancer (LIHC)	liver hepatocellular carcinoma	Liver	NO	NO	None	72	3.5	3.7	5	TCGA-DD-A1EB-F42225	TCGA-DD-A1EB	TCGA-DD-A1EB-01A	0.1	0.3	1	B	0.6	1.1	1.3	-26471	3538	NA	0	2017	NA	505	1	0	6	7	0 - No Fibrosis		2013-04-15	FEMALE	164	Other	smoking	Hepatocellular Carcinoma	No	C22.0	1970-03-01	C22.0	YES	180	8.4
TCGA-DD-A1EC-01	TCGA-DD-A1EC-01A	TCGA-DD-A1EC-01	TCGA-DD-A1EC	TCGA Liver Cancer (LIHC)	liver hepatocellular carcinoma	Liver	YES	NO	None	20	3.5	3.2	5	TCGA-DD-A1EC-F42201	TCGA-DD-A1EC	TCGA-DD-A1EC-01A	0.1	0.4	NA	A	0.7	1.2	0.8	-7363	2254	NA	0	602	NA	299	1	0	6	2	0 - No Fibrosis		2013-04-15	FEMALE	157			Hepatocellular Carcinoma	No	C22.0	1970-03-01	C22.0	YES	110	8.4
TCGA-DD-A1ED-01	TCGA-DD-A1ED-01A	TCGA-DD-A1ED-01	TCGA-DD-A1ED	TCGA Liver Cancer (LIHC)	liver hepatocellular carcinoma	Liver			None	68	3.5	4.2	5	TCGA-DD-A1ED-F42202	TCGA-DD-A1ED	TCGA-DD-A1ED-01A	0.1	0.8	NA	A	0.8	1.3	1.3	-25039	1525	NA	0	2301	NA		1	0	6	3	0 - No Fibrosis		2013-04-15	MALE	168	Alcohol consumption	tattoos	Hepatocellular Carcinoma	No	C22.0	1970-03-01	C22.0	YES	60	8.4
TCGA-DD-A1EE-01	TCGA-DD-A1EE-01A	TCGA-DD-A1EE-01	TCGA-DD-A1EE	TCGA Liver Cancer (LIHC)	liver hepatocellular carcinoma	Liver	NO	NO	Severe	73	3.5	2.7	5	TCGA-DD-A1EE-F42208	TCGA-DD-A1EE	TCGA-DD-A1EE-01A	0.1	0.5	NA	B	0.8	1.3	1.2	-26858	1521	349	0	204	NA	44	2	0	6	3	6 - Established Cirrhosis		2013-04-15	MALE	175	Hepatitis C		Hepatocellular Carcinoma	No	C22.0	1970-03-01	C22.0	YES	110	8.4
TCGA-DD-A1EF-01	TCGA-DD-A1EF-01A	TCGA-DD-A1EF-01	TCGA-DD-A1EF	TCGA Liver Cancer (LIHC)	liver hepatocellular carcinoma	Liver			Mild	57	3.5	4.5	5	TCGA-DD-A1EF-F42200	TCGA-DD-A1EF	TCGA-DD-A1EF-01A	0.1	1	9	B	0.6	1.1	0.9	-21165	1382	394	0	NA	NA		2	0	6	16211	3,4 - Fibrous Speta		2013-04-15	FEMALE	164	No History of Primary Risk Factors		Hepatocellular Carcinoma	No	C22.0	1970-03-01	C22.0	YES	190	8.4
TCGA-DD-A1EG-01	TCGA-DD-A1EG-01A	TCGA-DD-A1EG-01	TCGA-DD-A1EG	TCGA Liver Cancer (LIHC)	liver hepatocellular carcinoma	Liver	NO	NO	Mild	76	3.5	4.2	5	TCGA-DD-A1EG-F42003	TCGA-DD-A1EG		0.1	0.7	1	A	0.8	1.3	0.6	-28108	NA	1372	0	NA	880	875	0	0	6	16	1,2 - Portal Fibrosis		2013-04-09	MALE	168	Alcohol consumption|Non-Alcoholic Fatty Liver Disease		Hepatocellular Carcinoma	No	C22.0	1970-03-01	C22.0	YES	NA	8.4
TCGA-DD-A1EH-01	TCGA-DD-A1EH-01A	TCGA-DD-A1EH-01	TCGA-DD-A1EH	TCGA Liver Cancer (LIHC)	liver hepatocellular carcinoma	Liver	YES	NO	None	23	3.5	4.7	5	TCGA-DD-A1EH-F42567	TCGA-DD-A1EH	TCGA-DD-A1EH-01A	0.1	1	1	B	0.8	1.3	1	-8499	933	NA	0	1495	NA	120	1	0	6	94340	3,4 - Fibrous Speta		2013-04-24	MALE	179	Hepatitis B		Hepatocellular Carcinoma	No	C22.0	1970-03-01	C22.0	YES	220	9.5
TCGA-DD-A1EI-01	TCGA-DD-A1EI-01A	TCGA-DD-A1EI-01	TCGA-DD-A1EI	TCGA Liver Cancer (LIHC)	liver hepatocellular carcinoma	Liver			Mild	46	3.5	5.1	5	TCGA-DD-A1EI-F42222	TCGA-DD-A1EI	TCGA-DD-A1EI-01A	0.1	0.7	0	B	0.8	1.3	0.9	-17097	926	NA	0	183	NA		2	0	6	24	6 - Established Cirrhosis		2013-04-15	MALE	175	Hepatitis B	cirrhosis	Hepatocellular Carcinoma	No	C22.0	1970-03-01	C22.0	YES	80	8.3
TCGA-DD-A1EJ-01	TCGA-DD-A1EJ-01A	TCGA-DD-A1EJ-01	TCGA-DD-A1EJ	TCGA Liver Cancer (LIHC)	liver hepatocellular carcinoma	Liver	YES	NO	Mild	71	3.2	3.5	5	TCGA-DD-A1EJ-F42209	TCGA-DD-A1EJ	TCGA-DD-A1EJ-01A	0.1	0.7	1	B	0.6	1.1	0.6	-26009	909	1005	0	887	NA	263	2	0	6	18840	0 - No Fibrosis		2013-04-15	FEMALE	154	No History of Primary Risk Factors		Hepatocellular Carcinoma	No	C22.0	1970-03-01	C22.0	YES	290	8.3
TCGA-DD-A1EK-01	TCGA-DD-A1EK-01A	TCGA-DD-A1EK-01	TCGA-DD-A1EK	TCGA Liver Cancer (LIHC)	liver hepatocellular carcinoma	Liver	YES	NO	Mild	64	3.5	4.3	5	TCGA-DD-A1EK-F42001	TCGA-DD-A1EK	TCGA-DD-A1EK-01A	0.1	0.5	1	A	0.6	1.1	0.7	-23437	819	558	0	NA	NA	167	0	0	6	19	0 - No Fibrosis		2013-04-09	FEMALE	159	Other	tobacco, birth control bills	Hepatocellular Carcinoma	No	C22.0	1970-03-01	C22.0	YES	40	8.3
TCGA-DD-A1EL-01	TCGA-DD-A1EL-01A	TCGA-DD-A1EL-01	TCGA-DD-A1EL	TCGA Liver Cancer (LIHC)	liver hepatocellular carcinoma	Liver	NO	NO	Mild	23	3.5	4.4	5	TCGA-DD-A1EL-F42229	TCGA-DD-A1EL	TCGA-DD-A1EL-01A	0.1	0.5	NA	A	0.8	1.3	1	-8573	577	415	0	NA	NA	[Discrepancy]	0	0	6	5	0 - No Fibrosis		2013-04-15	MALE	182	Hepatitis B		Hepatocellular Carcinoma	No	C22.0	1970-03-01	C22.0	YES	130	8.3
TCGA-DD-A39V-01	TCGA-DD-A39V-01A	TCGA-DD-A39V-01	TCGA-DD-A39V	TCGA Liver Cancer (LIHC)	liver hepatocellular carcinoma	Liver	NO	YES	None	77	3.5	4	5	TCGA-DD-A39V-F42707	TCGA-DD-A39V	TCGA-DD-A39V-01A	NA	NA	3	A	0.8	1.2	0.9	-28254	4180	643	0	NA	NA	455	1	NA	NA	NA	0 - No Fibrosis		2013-04-27	MALE	174	No History of Primary Risk Factors		Hepatocellular Carcinoma	No	C22.0	1970-03-01	C22.0	YES	180	8.4
TCGA-DD-A39W-01	TCGA-DD-A39W-01A	TCGA-DD-A39W-01	TCGA-DD-A39W	TCGA Liver Cancer (LIHC)	liver hepatocellular carcinoma	Liver				29	NA	NA	NA	TCGA-DD-A39W-F42705	TCGA-DD-A39W	TCGA-DD-A39W-01A	NA	NA	NA		NA	NA	NA	-10699	6014	827	0	NA	NA		NA	NA	NA	NA			2013-05-08	FEMALE	177	No History of Primary Risk Factors		Hepatocellular Carcinoma	No	C22.0	1970-03-01	C22.0	YES	180	NA
TCGA-DD-A39X-01	TCGA-DD-A39X-01A	TCGA-DD-A39X-01	TCGA-DD-A39X	TCGA Liver Cancer (LIHC)	liver hepatocellular carcinoma	Liver	NO	NO	None	78	3.5	4.1	5	TCGA-DD-A39X-F42568	TCGA-DD-A39X	TCGA-DD-A39X-01A	0.1	0.5	2	A	0.6	0.9	0.9	-28528	4705	1694	0	NA	NA	1032	1	0	6	10	0 - No Fibrosis		2013-04-24	FEMALE	152	No History of Primary Risk Factors		Hepatocellular Carcinoma	No	C22.0	1970-03-01	C22.0	YES	120	8.4
TCGA-DD-A39Y-01	TCGA-DD-A39Y-01A	TCGA-DD-A39Y-01	TCGA-DD-A39Y	TCGA Liver Cancer (LIHC)	liver hepatocellular carcinoma	Liver			None	67	3.5	4	5	TCGA-DD-A39Y-F42701	TCGA-DD-A39Y	TCGA-DD-A39Y-01A	0.1	1.1	NA	A	1.2	12	0.8	-24769	3530	171	0	NA	NA		2	0	6	5600	0 - No Fibrosis		2013-04-27	MALE	176	No History of Primary Risk Factors		Hepatocellular Carcinoma	No	C22.0	1970-03-01	C22.0	YES	220	8.4
TCGA-DD-A39Z-01	TCGA-DD-A39Z-01A	TCGA-DD-A39Z-01	TCGA-DD-A39Z	TCGA Liver Cancer (LIHC)	liver hepatocellular carcinoma	Liver				43	3.5	3.1	5	TCGA-DD-A39Z-F42006	TCGA-DD-A39Z	TCGA-DD-A39Z-01A	0.1	1.2	1	B	0.6	0.9	0.7	-15930	5728	601	0	NA	NA		2	NA	NA	NA			2013-04-24	FEMALE	165	Alcohol consumption	extensive tobacco history	Hepatocellular Carcinoma	No	C22.0	1970-03-01	C22.0	YES	250	8.4
TCGA-DD-A3A0-01	TCGA-DD-A3A0-01A	TCGA-DD-A3A0-01	TCGA-DD-A3A0	TCGA Liver Cancer (LIHC)	liver hepatocellular carcinoma	Liver	NO	YES	None	70	3.5	3.3	5	TCGA-DD-A3A0-F42710	TCGA-DD-A3A0	TCGA-DD-A3A0-01A	0.1	1.4	NA	A	0.8	1.2	2.7	-25889	3586	785	0	NA	NA	359	1	0	6	1	0 - No Fibrosis		2013-04-27	MALE	178	No History of Primary Risk Factors		Hepatocellular Carcinoma	No	C22.0	1970-03-01	C22.0	YES	220	8.4
TCGA-DD-A3A1-01	TCGA-DD-A3A1-01A	TCGA-DD-A3A1-01	TCGA-DD-A3A1	TCGA Liver Cancer (LIHC)	liver hepatocellular carcinoma	Liver			None	65	3.5	3.8	5	TCGA-DD-A3A1-F42704	TCGA-DD-A3A1	TCGA-DD-A3A1-01A	0.1	0.8	1	A	0.8	1.2	1.1	-24046	3753	233	0	NA	NA		0	0	6	6	0 - No Fibrosis		2013-04-27	MALE	185	No History of Primary Risk Factors		Hepatocellular Carcinoma	No	C22.0	1970-03-01	C22.0	YES	240	8.4
TCGA-DD-A3A2-01	TCGA-DD-A3A2-01A	TCGA-DD-A3A2-01	TCGA-DD-A3A2	TCGA Liver Cancer (LIHC)	liver hepatocellular carcinoma	Liver			None	76	3.5	4.2	5	TCGA-DD-A3A2-F42706	TCGA-DD-A3A2	TCGA-DD-A3A2-01A	0.1	0.5	NA	A	0.6	0.9	0.8	-27930	4962	2131	0	NA	NA		0	NA	NA	NA	0 - No Fibrosis		2013-04-27	FEMALE	178	No History of Primary Risk Factors		Hepatocellular Carcinoma	No	C22.0	1970-03-01	C22.0	YES	250	8.4
TCGA-DD-A3A3-01	TCGA-DD-A3A3-01A	TCGA-DD-A3A3-01	TCGA-DD-A3A3	TCGA Liver Cancer (LIHC)	liver hepatocellular carcinoma	Liver			None	45	NA	NA	NA	TCGA-DD-A3A3-F42700	TCGA-DD-A3A3	TCGA-DD-A3A3-01A	0.1	0.9	NA	B	0.8	1.2	1.2	-16708	4397	535	0	NA	NA		1	0	6	6	0 - No Fibrosis		2013-04-27	MALE	167	No History of Primary Risk Factors		Hepatocellular Carcinoma	No	C22.0	1970-03-01	C22.0	YES	250	8.4
TCGA-DD-A3A4-01	TCGA-DD-A3A4-01A	TCGA-DD-A3A4-01	TCGA-DD-A3A4	TCGA Liver Cancer (LIHC)	liver hepatocellular carcinoma	Liver	YES	NO	None	37	3.5	3.3	5	TCGA-DD-A3A4-F42697	TCGA-DD-A3A4	TCGA-DD-A3A4-01A	0.1	1	2	B	0.4	1.2	1	-13739	4776	612	0	NA	NA	87	0	NA	NA	NA	0 - No Fibrosis		2013-04-27	MALE	189	Other	Tobacco use	Hepatocellular Carcinoma	No	C22.0	1970-03-01	C22.0	YES	160	8.4
TCGA-DD-A3A5-01	TCGA-DD-A3A5-01A	TCGA-DD-A3A5-01	TCGA-DD-A3A5	TCGA Liver Cancer (LIHC)	liver hepatocellular carcinoma	Liver	NO	NO	None	66	3.5	4.2	5	TCGA-DD-A3A5-F42571	TCGA-DD-A3A5	TCGA-DD-A3A5-01A	0.1	0.8	NA	A	0.6	0.9	0.7	-24288	5538	3125	0	NA	NA	84	1	0	6	55	0 - No Fibrosis		2013-04-24	FEMALE	170	No History of Primary Risk Factors		Hepatocellular Carcinoma	No	C22.0	1970-03-01	C22.0	YES	250	8.4
TCGA-DD-A3A6-01	TCGA-DD-A3A6-01A	TCGA-DD-A3A6-01	TCGA-DD-A3A6	TCGA Liver Cancer (LIHC)	liver hepatocellular carcinoma	Liver			None	72	3.5	4.3	5	TCGA-DD-A3A6-F42703	TCGA-DD-A3A6	TCGA-DD-A3A6-01A	0.1	0.4	NA	A	0.6	0.9	1	-26319	5304	3258	0	NA	NA		0	NA	NA	NA	0 - No Fibrosis		2013-04-27	FEMALE	175	No History of Primary Risk Factors		Hepatocellular Carcinoma	No	C22.0	1970-03-01	C22.0	YES	150	8.4
TCGA-DD-A3A7-01	TCGA-DD-A3A7-01A	TCGA-DD-A3A7-01	TCGA-DD-A3A7	TCGA Liver Cancer (LIHC)	liver hepatocellular carcinoma	Liver	YES	NO	Mild	67	NA	NA	NA	TCGA-DD-A3A7-F42004	TCGA-DD-A3A7	TCGA-DD-A3A7-01A	0.1	0.8	4		0.8	1.2	1.4	-24599	4772	419	0	NA	NA	144	1	0	6	120	0 - No Fibrosis		2013-04-09	MALE	188	Alcohol consumption|Other	tobacco	Hepatocellular Carcinoma	No	C22.0	1970-03-01	C22.0	YES	130	8.4
TCGA-DD-A3A8-01	TCGA-DD-A3A8-01A	TCGA-DD-A3A8-01	TCGA-DD-A3A8	TCGA Liver Cancer (LIHC)	liver hepatocellular carcinoma	Liver			None	75	NA	NA	NA	TCGA-DD-A3A8-F42570	TCGA-DD-A3A8	TCGA-DD-A3A8-01A	0.1	1	3	A	0.8	1.2	0.9	-27524	3708	11	0	NA	NA		1	0	6	4	0 - No Fibrosis		2013-04-24	MALE	177	No History of Primary Risk Factors		Hepatocellular Carcinoma	No	C22.0	1970-03-01	C22.0	YES	290	NA
TCGA-DD-A3A9-01	TCGA-DD-A3A9-01A	TCGA-DD-A3A9-01	TCGA-DD-A3A9	TCGA Liver Cancer (LIHC)	liver hepatocellular carcinoma	Liver			None	64	3.5	4	5	TCGA-DD-A3A9-F42709	TCGA-DD-A3A9	TCGA-DD-A3A9-01A	0.1	0.3	NA	A	0.6	0.9	0.9	-23526	3584	931	0	NA	NA	289	1	0	6	19930	0 - No Fibrosis		2013-04-27	FEMALE	168	Other	smoker	Hepatocellular Carcinoma	No	C22.0	1970-03-01	C22.0	YES	230	8.4
TCGA-DD-A4NA-01	TCGA-DD-A4NA-01A	TCGA-DD-A4NA-01	TCGA-DD-A4NA	TCGA Liver Cancer (LIHC)	liver hepatocellular carcinoma	Liver			None	67	NA	NA	NA	TCGA-DD-A4-F49640	TCGA-DD-A4	TCGA-DD-A4-01A	NA	NA	2		0.6	1.1	0.8	-24603	1198	NA	0	1008	NA		0	0	6	3	5 - Nodular Formation and Incomplete Cirrhosis		2013-10-07	FEMALE	166	No History of Primary Risk Factors		Hepatocellular Carcinoma	No	C22.0	1970-03-01	C22.0	YES	110	8.3
TCGA-DD-A4NB-01	TCGA-DD-A4NB-01A	TCGA-DD-A4NB-01	TCGA-DD-A4NB	TCGA Liver Cancer (LIHC)	liver hepatocellular carcinoma	Liver	NO	NO	Mild	25	NA	NA	NA	TCGA-DD-A4NB-F59448	TCGA-DD-A4NB	TCGA-DD-A4NB-01A	0.1	1	2		0.8	1.3	0.8	-9426	464	NA	0	989	913	912	1	0	6	3			2014-05-13	MALE	185	No History of Primary Risk Factors		Fibrolamellar Carcinoma	No	C22.0	1971-03-01	C22.0	YES	180	9.5
TCGA-DD-A4ND-01	TCGA-DD-A4ND-01A	TCGA-DD-A4ND-01	TCGA-DD-A4ND	TCGA Liver Cancer (LIHC)	liver hepatocellular carcinoma	Liver	NO	NO	None	56	3.5	3.9	5	TCGA-DD-A4ND-F43021	TCGA-DD-A4ND	TCGA-DD-A4ND-01A	0.1	0.5	3	A	0.6	1.1	0.7	-20782	2088	NA	0	2746	NA	20	1	NA	NA	NA	0 - No Fibrosis		2014-10-21	FEMALE	162	No History of Primary Risk Factors		Hepatocellular Carcinoma	No	C22.0	1970-03-01	C22.0	YES	140	8.4
TCGA-DD-A4NE-01	TCGA-DD-A4NE-01A	TCGA-DD-A4NE-01	TCGA-DD-A4NE	TCGA Liver Cancer (LIHC)	liver hepatocellular carcinoma	Liver	NO	NO	None	75	3.5	4.2	5	TCGA-DD-A4NE-F49644	TCGA-DD-A4NE	TCGA-DD-A4NE-01A	0.1	0.9	3	A	0.6	1	0.8	-27549	631	660	0	NA	NA	190	0	0	6	28	0 - No Fibrosis		2013-10-07	FEMALE	170	No History of Primary Risk Factors		Hepatocellular Carcinoma	No	C22.0	1970-03-01	C22.0	YES	200	8.3
TCGA-DD-A4NF-01	TCGA-DD-A4NF-01A	TCGA-DD-A4NF-01	TCGA-DD-A4NF	TCGA Liver Cancer (LIHC)	liver hepatocellular carcinoma	Liver	NO	YES	Mild	72	3.5	4	5	TCGA-DD-A4NF-F59456	TCGA-DD-A4NF	TCGA-DD-A4NF-01A	0.1	0.5	NA	A	0.8	1.3	0.9	-26330	364	NA	0	942	NA	656	0	0	6	6	6 - Established Cirrhosis		2014-05-13	MALE	173	Hepatitis C		Hepatocellular Carcinoma	No	C22.0	1970-03-01	C22.0	YES	200	9.5
TCGA-DD-A4NG-01	TCGA-DD-A4NG-01A	TCGA-DD-A4NG-01	TCGA-DD-A4NG	TCGA Liver Cancer (LIHC)	liver hepatocellular carcinoma	Liver			None	77	3.5	4.5	5	TCGA-DD-A4NG-F49648	TCGA-DD-A4NG	TCGA-DD-A4NG-01A	0.1	0.5	1	A	0.8	1.3	0.9	-28234	629	802	0	445	NA	430	1	0	6	3			2013-10-07	MALE	164	Alcohol consumption		Hepatocellular Carcinoma	No	C22.0	1970-03-01	C22.0	YES	280	8.3
TCGA-DD-A4NH-01	TCGA-DD-A4NH-01A	TCGA-DD-A4NH-01	TCGA-DD-A4NH	TCGA Liver Cancer (LIHC)	liver hepatocellular carcinoma	Liver	YES	NO	None	65	3.5	4	5	TCGA-DD-A4NH-F59474	TCGA-DD-A4NH	TCGA-DD-A4NH-01A	0.1	0.6	1	A	0.6	1.1	0.8	-23865	335	NA	0	917	NA	161	0	0	6	92889	1,2 - Portal Fibrosis		2014-05-13	FEMALE	157	Alcohol consumption		Hepatocellular Carcinoma	No	C22.0	1970-03-01	C22.0	YES	270	9.5
TCGA-DD-A4NI-01	TCGA-DD-A4NI-01A	TCGA-DD-A4NI-01	TCGA-DD-A4NI	TCGA Liver Cancer (LIHC)	liver hepatocellular carcinoma	Liver				67	3.5	4.4	5	TCGA-DD-A4NI-F59476	TCGA-DD-A4NI	TCGA-DD-A4NI-01A	0.1	0.6	6	A	0.8	1.3	1.1	-24516	357	NA	0	816	NA		0	0	6	6	0 - No Fibrosis		2014-05-13	MALE	172	Alcohol consumption|Non-Alcoholic Fatty Liver Disease	tobacco	Hepatocellular Carcinoma	No	C22.0	1970-03-01	C22.0	YES	130	9.5
TCGA-DD-A4NL-01	TCGA-DD-A4NL-01A	TCGA-DD-A4NL-01	TCGA-DD-A4NL	TCGA Liver Cancer (LIHC)	liver hepatocellular carcinoma	Liver			None	46	3.5	4.4	5	TCGA-DD-A4NL-F59645	TCGA-DD-A4NL	TCGA-DD-A4NL-01A	0.1	0.3	NA		0.8	1.3	1	-16874	1896	NA	0	1711	NA		1	0	6	2	0 - No Fibrosis		2014-05-17	MALE	173	Alcohol consumption|Other	Tobacco use	Hepatocellular Carcinoma	No	C22.0	1970-03-01	C22.0	YES	80	NA
TCGA-DD-A4NN-01	TCGA-DD-A4NN-01A	TCGA-DD-A4NN-01	TCGA-DD-A4NN	TCGA Liver Cancer (LIHC)	liver hepatocellular carcinoma	Liver	NO	NO		56	3.5	4.3	5	TCGA-DD-A4NN-F49659	TCGA-DD-A4NN	TCGA-DD-A4NN-01A	0.1	0.5	1	A	0.7	1.2	0.9	-20548	3053	899	0	NA	NA	166	0	0	6	4223	0 - No Fibrosis		2013-10-07	FEMALE	163	No History of Primary Risk Factors		Hepatocellular Carcinoma	No	C22.0	1970-03-01	C22.0	YES	240	8
TCGA-DD-A4NO-01	TCGA-DD-A4NO-01A	TCGA-DD-A4NO-01	TCGA-DD-A4NO	TCGA Liver Cancer (LIHC)	liver hepatocellular carcinoma	Liver	NO	NO	Mild	65	3.5	4.5	5	TCGA-DD-A4NO-F49662	TCGA-DD-A4NO	TCGA-DD-A4NO-01A	0.1	0.4	NA	A	0.8	1.3	1.6	-24090	1879	NA	0	2245	NA	990	0	0	6	3	0 - No Fibrosis		2013-10-07	MALE	176	Hepatitis C|Other	Tobacco use	Hepatocellular Carcinoma	No	C22.0	1970-03-01	C22.0	YES	190	8.4
TCGA-DD-A4NP-01	TCGA-DD-A4NP-01A	TCGA-DD-A4NP-01	TCGA-DD-A4NP	TCGA Liver Cancer (LIHC)	liver hepatocellular carcinoma	Liver	NO	NO	None	32	3.5	2.4	5	TCGA-DD-A4NP-F59646	TCGA-DD-A4NP	TCGA-DD-A4NP-01A	0.1	0.7	NA	B	0.9	1.4	1.9	-11838	2736	NA	0	3308	NA	1286	0	0	6	2	0 - No Fibrosis		2014-05-17	MALE	177	No History of Primary Risk Factors		Hepatocellular Carcinoma	No	C22.0	1970-03-01	C22.0	YES	160	8.4
TCGA-DD-A4NQ-01	TCGA-DD-A4NQ-01A	TCGA-DD-A4NQ-01	TCGA-DD-A4NQ	TCGA Liver Cancer (LIHC)	liver hepatocellular carcinoma	Liver	YES	NO	Mild	60	3.5	4.4	5	TCGA-DD-A4NQ-F49669	TCGA-DD-A4NQ	TCGA-DD-A4NQ-01A	0.1	0.7	1	A	0.8	1.3	0.8	-22111	2030	373	0	NA	NA	126	0	0	6	141			2013-10-07	MALE	159	Hepatitis B|Other	tobacco	Hepatocellular Carcinoma	No	C22.0	1970-03-01	C22.0	YES	120	8.4
TCGA-DD-A4NR-01	TCGA-DD-A4NR-01A	TCGA-DD-A4NR-01	TCGA-DD-A4NR	TCGA Liver Cancer (LIHC)	liver hepatocellular carcinoma	Liver				85	3.5	3.1	5	TCGA-DD-A4NR-F49670	TCGA-DD-A4NR	TCGA-DD-A4NR-01A	0.1	0.8	1	A	0.7	1.2	1	-31386	2652	9	0	NA	NA		0	0	6	40250	6 - Established Cirrhosis		2013-10-07	FEMALE	64	Other	primary biliary cirrhosis	Hepatocellular Carcinoma	No	C22.0	1970-03-01	C22.0	YES	240	8.4
TCGA-DD-A4NS-01	TCGA-DD-A4NS-01A	TCGA-DD-A4NS-01	TCGA-DD-A4NS	TCGA Liver Cancer (LIHC)	liver hepatocellular carcinoma	Liver	NO	NO	None	61	NA	NA	NA	TCGA-DD-A4NS-F49671	TCGA-DD-A4NS	TCGA-DD-A4NS-01A	0.1	0.9	2		0.7	1.2	1.1	-22638	2596	2456	0	NA	913	893	0	0	6	2	0 - No Fibrosis		2013-10-07	FEMALE	167	Alcohol consumption		Hepatocellular Carcinoma	No	C22.0	1970-03-01	C22.0	YES	140	8.4
TCGA-DD-A4NV-01	TCGA-DD-A4NV-01A	TCGA-DD-A4NV-01	TCGA-DD-A4NV	TCGA Liver Cancer (LIHC)	liver hepatocellular carcinoma	Liver			None	61	3.5	3.9	5	TCGA-DD-A4NV-F59879	TCGA-DD-A4NV		0.1	0.5	1	A	0.8	1.3	0.8	-22438	NA	NA	0	2398	NA		1	0	6	3	0 - No Fibrosis		2014-05-22	MALE	179	Non-Alcoholic Fatty Liver Disease|Other	morbid obesity, tobacco use	Hepatocellular Carcinoma	No	C22.0	1970-03-01	C22.0	YES	NA	8.4
TCGA-DD-A73A-01	TCGA-DD-A73A-01A	TCGA-DD-A73A-01	TCGA-DD-A73A	TCGA Liver Cancer (LIHC)	liver hepatocellular carcinoma	Liver			Mild	71	3.5	4.4	5	TCGA-DD-A73A-F66593	TCGA-DD-A73A		0.1	1.2	NA	A	0.8	1.3	1.4	-26136	NA	NA	0	728	NA		1	0	6	4	3,4 - Fibrous Speta		2014-10-21	MALE	174	Alcohol consumption		Hepatocellular Carcinoma	No	C22.0	1970-03-01	C22.0	YES	NA	9.5
TCGA-DD-A73B-01	TCGA-DD-A73B-01A	TCGA-DD-A73B-01	TCGA-DD-A73B	TCGA Liver Cancer (LIHC)	liver hepatocellular carcinoma	Liver				72	3.5	3.5	5		TCGA-DD-A73B	TCGA-DD-A73B-01A	0.1	2.1	1	B	0.6	1.1	0.9	-26390	345	283	0	NA	NA		0	0	6	30	6 - Established Cirrhosis		2013-09-30	FEMALE	154	Alpha-1 Antitrypsin Deficiency|Other	Gilberts syndrome.	Hepatocellular Carcinoma	No	C22.0	1970-03-01	C22.0	YES	150	0.8
TCGA-DD-A73C-01	TCGA-DD-A73C-01A	TCGA-DD-A73C-01	TCGA-DD-A73C	TCGA Liver Cancer (LIHC)	liver hepatocellular carcinoma	Liver	NO	NO	None	65	3.5	4.9	5	TCGA-DD-A73C-F66595	TCGA-DD-A73C	TCGA-DD-A73C-01A	0.1	0.7	1	A	0.6	1.1	0.8	-23782	288	NA	0	701	NA	566	0	0	6	3	0 - No Fibrosis		2014-10-21	FEMALE	159	No History of Primary Risk Factors		Hepatocellular Carcinoma	No	C22.0	1970-03-01	C22.0	YES	160	9.5
TCGA-DD-A73D-01	TCGA-DD-A73D-01A	TCGA-DD-A73D-01	TCGA-DD-A73D	TCGA Liver Cancer (LIHC)	liver hepatocellular carcinoma	Liver	NO	NO	Mild	68	3.5	4.5	5	TCGA-DD-A73D-F66596	TCGA-DD-A73D	TCGA-DD-A73D-01A	0.1	0.3	1	A	0.6	1.1	0.8	-24941	313	NA	0	693	NA	592	0	0	6	4	6 - Established Cirrhosis		2014-10-21	FEMALE	170	Hepatitis C		Hepatocellular Carcinoma	No	C22.0	1970-03-01	C22.0	YES	250	9.5
TCGA-DD-A73E-01	TCGA-DD-A73E-01A	TCGA-DD-A73E-01	TCGA-DD-A73E	TCGA Liver Cancer (LIHC)	liver hepatocellular carcinoma	Liver			Mild	66	3.5	4.7	5	TCGA-DD-A73E-F66598	TCGA-DD-A73E	TCGA-DD-A73E-01A	0.1	0.4	2	A	0.8	1.3	1.2	-24377	336	NA	0	44	NA		0	0	6	1	0 - No Fibrosis		2014-10-21	MALE	172	Alcohol consumption|Non-Alcoholic Fatty Liver Disease		Hepatocellular Carcinoma	No	C22.0	1970-03-01	C22.0	YES	170	9.5
TCGA-DD-A73F-01	TCGA-DD-A73F-01A	TCGA-DD-A73F-01	TCGA-DD-A73F	TCGA Liver Cancer (LIHC)	liver hepatocellular carcinoma	Liver			None	77	3.5	4.6	5	TCGA-DD-A73F-F71152	TCGA-DD-A73F	TCGA-DD-A73F-01A	0.1	0.5	1	A	0.6	1.1	1	-28234	975	NA	0	1085	NA		1	0	6	283	0 - No Fibrosis		2015-03-18	FEMALE	164	No History of Primary Risk Factors		Hepatocellular Carcinoma	No	C22.0	1970-03-01	C22.0	YES	250	9.5
TCGA-DD-A73G-01	TCGA-DD-A73G-01A	TCGA-DD-A73G-01	TCGA-DD-A73G	TCGA Liver Cancer (LIHC)	liver hepatocellular carcinoma	Liver			None	73	3.5	3.2	5	TCGA-DD-A73G-F66600	TCGA-DD-A73G	TCGA-DD-A73G-01A	0.1	0.5	1	A	0.7	1.2	0.7	-26949	3045	NA	0	3478	NA		0	0	6	2035400	0 - No Fibrosis		2014-10-21	FEMALE	155	No History of Primary Risk Factors		Hepatocellular Carcinoma	No	C22.0	1970-03-01	C22.0	YES	240	8.4
TCGA-DD-AA3A-01	TCGA-DD-AA3A-01A	TCGA-DD-AA3A-01	TCGA-DD-AA3A	TCGA Liver Cancer (LIHC)	liver hepatocellular carcinoma	Liver			None	81	3.5	4.9	5		TCGA-DD-AA3A	TCGA-DD-AA3A-01A	0.1	0.8	1	A	0.6	1.1	0.7	-29712	1559	410	0	NA	NA		1	0	8	1	0 - No Fibrosis		2014-05-27	FEMALE	151	No History of Primary Risk Factors		Hepatocholangiocarcinoma (Mixed)	No	C22.0	1980-03-01	C22.0	YES	100	0.9
TCGA-DD-AAC8-01	TCGA-DD-AAC8-01A	TCGA-DD-AAC8-01	TCGA-DD-AAC8	TCGA Liver Cancer (LIHC)	liver hepatocellular carcinoma	Liver			Mild	72	3.8	4.3	5.3		TCGA-DD-AAC8	TCGA-DD-AAC8-01A	0.2	0.6	NA	A	0.7	1.5	1.1	-26322	2080	16	0	NA	NA		0	0	8	1	1,2 - Portal Fibrosis		2014-06-28	MALE	156	Hepatitis B		Hepatocellular Carcinoma	No	C22.0	1970-03-01	C22.0	YES	570	1
TCGA-DD-AAC9-01	TCGA-DD-AAC9-01A	TCGA-DD-AAC9-01	TCGA-DD-AAC9	TCGA Liver Cancer (LIHC)	liver hepatocellular carcinoma	Liver			Mild	51	3.8	4.2	5.3	TCGA-DD-AAC9-F68363	TCGA-DD-AAC9	TCGA-DD-AAC9-01A	0.2	0.7	NA	A	0.7	1.5	1.3	-18911	2069	NA	0	347	NA		0	0	8	5	6 - Established Cirrhosis		2014-11-17	MALE	174	Hepatitis B		Hepatocellular Carcinoma	No	C22.0	1970-03-01	C22.0	YES	130	1
TCGA-DD-AACA-01	TCGA-DD-AACA-01A	TCGA-DD-AACA-01	TCGA-DD-AACA	TCGA Liver Cancer (LIHC)	liver hepatocellular carcinoma	Liver	NO	NO	Mild	65	3.8	3.7	5.3	TCGA-DD-AACA-F68364	TCGA-DD-AACA	TCGA-DD-AACA-01A	0.2	0.7	NA	A	0.7	1.5	1.2	-23973	2057	NA	0	2301	797	776	0	0	8	7	6 - Established Cirrhosis		2014-11-17	MALE	165	Hepatitis B		Hepatocellular Carcinoma	No	C22.0	1970-03-01	C22.0	YES	120	1
TCGA-DD-AACB-01	TCGA-DD-AACB-01A	TCGA-DD-AACB-01	TCGA-DD-AACB	TCGA Liver Cancer (LIHC)	liver hepatocellular carcinoma	Liver			Mild	74	3.8	4.1	5.3	TCGA-DD-AACB-F68365	TCGA-DD-AACB	TCGA-DD-AACB-01A	0.2	0.8	NA	A	0.7	1.5	1.1	-27103	2045	NA	0	2324	NA		0	0	8	1902	6 - Established Cirrhosis		2014-11-17	FEMALE	156	Hepatitis B		Hepatocellular Carcinoma	No	C22.0	1970-03-01	C22.0	YES	410	1
TCGA-DD-AACC-01	TCGA-DD-AACC-01A	TCGA-DD-AACC-01	TCGA-DD-AACC	TCGA Liver Cancer (LIHC)	liver hepatocellular carcinoma	Liver			Mild	61	3.8	3.9	5.3		TCGA-DD-AACC		0.2	0.5	NA	A	0.7	1.5	1.3	-22499	NA	1685	0	NA	NA		0	0	8	24	6 - Established Cirrhosis		2014-06-28	MALE	165	Hepatitis B		Hepatocellular Carcinoma	No	C22.0	1980-03-01	C22.0	YES	NA	1
TCGA-DD-AACD-01	TCGA-DD-AACD-01A	TCGA-DD-AACD-01	TCGA-DD-AACD	TCGA Liver Cancer (LIHC)	liver hepatocellular carcinoma	Liver			Mild	48	3.8	3.9	5.3		TCGA-DD-AACD	TCGA-DD-AACD-01A	0.2	0.3	3	A	0.7	1.5	1	-17828	2015	381	0	NA	NA		1	0	8	2	1,2 - Portal Fibrosis		2014-06-28	MALE	182	Hepatitis B		Hepatocellular Carcinoma	No	C22.0	1970-03-01	C22.0	YES	230	1
TCGA-DD-AACE-01	TCGA-DD-AACE-01A	TCGA-DD-AACE-01	TCGA-DD-AACE	TCGA Liver Cancer (LIHC)	liver hepatocellular carcinoma	Liver	NO	NO	Mild	62	3.8	4.4	5.3	TCGA-DD-AACE-F68366	TCGA-DD-AACE	TCGA-DD-AACE-01A	0.2	0.9	NA	A	0.7	1.5	1.2	-22727	1973	NA	0	2184	NA	1279	0	0	8	2	6 - Established Cirrhosis		2014-12-30	MALE	162	Hepatitis B		Hepatocellular Carcinoma	No	C22.0	1970-03-01	C22.0	YES	170	1
TCGA-DD-AACF-01	TCGA-DD-AACF-01A	TCGA-DD-AACF-01	TCGA-DD-AACF	TCGA Liver Cancer (LIHC)	liver hepatocellular carcinoma	Liver			Mild	68	3.8	3.5	5.3		TCGA-DD-AACF		0.2	0.5	NA	A	0.7	1.5	1.1	-25172	NA	365	0	NA	NA		0	0	8	16	6 - Established Cirrhosis		2014-06-28	MALE	168	Hepatitis C		Hepatocellular Carcinoma	No	C22.0	1970-03-01	C22.0	YES	NA	1
TCGA-DD-AACG-01	TCGA-DD-AACG-01A	TCGA-DD-AACG-01	TCGA-DD-AACG	TCGA Liver Cancer (LIHC)	liver hepatocellular carcinoma	Liver			Mild	52	3.8	3.6	5.3		TCGA-DD-AACG	TCGA-DD-AACG-01A	0.2	1	NA	A	0.7	1.5	1.5	-19174	1931	469	0	NA	NA		0	0	8	11718	6 - Established Cirrhosis		2014-06-28	MALE	168	Hepatitis B		Hepatocellular Carcinoma	No	C22.0	1970-03-01	C22.0	YES	280	1
TCGA-DD-AACH-01	TCGA-DD-AACH-01A	TCGA-DD-AACH-01	TCGA-DD-AACH	TCGA Liver Cancer (LIHC)	liver hepatocellular carcinoma	Liver			Mild	69	3.8	4.3	5.3		TCGA-DD-AACH		0.2	1.5	NA	A	0.7	15	1.2	-25544	NA	195	0	NA	NA		0	0	8	7	6 - Established Cirrhosis		2014-06-28	MALE	160	Hepatitis B		Hepatocellular Carcinoma	No	C22.0	1970-03-01	C22.0	YES	NA	1
TCGA-DD-AACI-01	TCGA-DD-AACI-01A	TCGA-DD-AACI-01	TCGA-DD-AACI	TCGA Liver Cancer (LIHC)	liver hepatocellular carcinoma	Liver	NO	NO	Mild	69	3.8	3.6	5.3	TCGA-DD-AACI-F68367	TCGA-DD-AACI	TCGA-DD-AACI-01A	0.2	0.5	NA	A	0.7	1.5	1	-25236	1870	NA	0	1618	NA	1432	1	0	8	1	5 - Nodular Formation and Incomplete Cirrhosis		2014-11-17	MALE	155			Hepatocellular Carcinoma	No	C22.0	1970-03-01	C22.0	YES	320	1
TCGA-DD-AACJ-01	TCGA-DD-AACJ-01A	TCGA-DD-AACJ-01	TCGA-DD-AACJ	TCGA Liver Cancer (LIHC)	liver hepatocellular carcinoma	Liver	NO	NO		75	3.8	3.6	5.3	TCGA-DD-AACJ-F68368	TCGA-DD-AACJ	TCGA-DD-AACJ-01A	0.2	1	NA	A	0.7	1.5	1	-27528	1835	NA	0	2102	NA	100	2	0	8	25			2014-11-17	MALE	159			Hepatocellular Carcinoma	No	C22.0	1970-03-01	C22.0	YES	380	1
TCGA-DD-AACK-01	TCGA-DD-AACK-01A	TCGA-DD-AACK-01	TCGA-DD-AACK	TCGA Liver Cancer (LIHC)	liver hepatocellular carcinoma	Liver			None	70	3.8	4.6	5.3	TCGA-DD-AACK-F68369	TCGA-DD-AACK	TCGA-DD-AACK-01A	0.2	0.9	NA	A	0.7	1.5	1.3	-25796	1828	NA	0	9	NA		2	0	8	5	6 - Established Cirrhosis		2014-11-17	MALE	172	Hepatitis B		Hepatocellular Carcinoma	No	C22.0	1970-03-01	C22.0	YES	140	1
TCGA-DD-AACL-01	TCGA-DD-AACL-01A	TCGA-DD-AACL-01	TCGA-DD-AACL	TCGA Liver Cancer (LIHC)	liver hepatocellular carcinoma	Liver				66	3.8	3.3	5.3	TCGA-DD-AACL-F68370	TCGA-DD-AACL		0.2	0.7	NA	A	0.7	1.5	1	-24355	NA	107	0	58	NA		1	0	8	1368			2014-11-17	FEMALE	150	Hepatitis C		Hepatocellular Carcinoma	No	C22.0	1970-03-01	C22.0	YES	NA	1
TCGA-DD-AACM-01	TCGA-DD-AACM-01A	TCGA-DD-AACM-01	TCGA-DD-AACM	TCGA Liver Cancer (LIHC)	liver hepatocellular carcinoma	Liver	NO	NO	Mild	48	3.8	4.2	5.3	TCGA-DD-AACM-F68371	TCGA-DD-AACM		0.2	1.6	NA	A	0.7	1.5	1.2	-17590	NA	NA	0	1769	1126	1097	0	0	8	2	3,4 - Fibrous Speta		2014-11-17	MALE	177	Hepatitis B		Hepatocellular Carcinoma	No	C22.0	1970-03-01	C22.0	YES	NA	1
TCGA-DD-AACN-01	TCGA-DD-AACN-01A	TCGA-DD-AACN-01	TCGA-DD-AACN	TCGA Liver Cancer (LIHC)	liver hepatocellular carcinoma	Liver	NO	NO		32	3.8	3.9	5.3	TCGA-DD-AACN-F68372	TCGA-DD-AACN		0.2	2.2	NA	A	0.7	1.5	1.5	-12007	NA	NA	0	1302	NA	357	0	0	9	699			2014-11-17	MALE	171	Hepatitis B		Hepatocellular Carcinoma	No	C22.0	1970-03-01	C22.0	YES	NA	1
TCGA-DD-AACO-01	TCGA-DD-AACO-01A	TCGA-DD-AACO-01	TCGA-DD-AACO	TCGA Liver Cancer (LIHC)	liver hepatocellular carcinoma	Liver	NO	NO	Mild	40	3.8	3.7	5.3	TCGA-DD-AACO-F68373	TCGA-DD-AACO	TCGA-DD-AACO-01A	0.2	0.6	NA	A	0.7	1.5	1.4	-14796	1637	NA	0	1876	NA	479	0	0	9	5	6 - Established Cirrhosis		2014-11-17	MALE	164	Hepatitis B		Hepatocellular Carcinoma	No	C22.0	1970-03-01	C22.0	YES	110	1
TCGA-DD-AACP-01	TCGA-DD-AACP-01A	TCGA-DD-AACP-01	TCGA-DD-AACP	TCGA Liver Cancer (LIHC)	liver hepatocellular carcinoma	Liver			None	64	3.8	4.1	5.3	TCGA-DD-AACP-F68374	TCGA-DD-AACP	TCGA-DD-AACP-01A	0.2	1.1	NA	A	0.7	1.5	1.1	-23728	1625	NA	0	415	NA		0	0	8	227			2014-11-17	MALE	155	Alcohol consumption		Hepatocellular Carcinoma	No	C22.0	1970-03-01	C22.0	YES	20	1
TCGA-DD-AACQ-01	TCGA-DD-AACQ-01A	TCGA-DD-AACQ-01	TCGA-DD-AACQ	TCGA Liver Cancer (LIHC)	liver hepatocellular carcinoma	Liver	NO	NO		50	3.8	4.2	5.3	TCGA-DD-AACQ-F68375	TCGA-DD-AACQ	TCGA-DD-AACQ-01A	0.2	0.8	NA	A	0.7	1.5	1.3	-18429	1665	432	0	429	NA	105	0	0	8	7			2014-11-17	MALE	169	Hepatitis B		Hepatocellular Carcinoma	No	C22.0	1970-03-01	C22.0	YES	40	1
TCGA-DD-AACS-01	TCGA-DD-AACS-01A	TCGA-DD-AACS-01	TCGA-DD-AACS	TCGA Liver Cancer (LIHC)	liver hepatocellular carcinoma	Liver				39	3.8	4.3	5.3	TCGA-DD-AACS-F68376	TCGA-DD-AACS	TCGA-DD-AACS-01A	0.2	1	NA	A	0.7	1.5	1.1	-14473	1532	NA	0	1804	NA		0	0	8	1			2014-11-17	MALE	172	Hepatitis B		Hepatocellular Carcinoma	No	C22.0	1970-03-01	C22.0	YES	20	1
TCGA-DD-AACT-01	TCGA-DD-AACT-01A	TCGA-DD-AACT-01	TCGA-DD-AACT	TCGA Liver Cancer (LIHC)	liver hepatocellular carcinoma	Liver			Mild	69	3.8	4.4	5.3	TCGA-DD-AACT-F68377	TCGA-DD-AACT	TCGA-DD-AACT-01A	0.2	0.8	NA	A	0.7	1.5	0.7	-25292	1317	NA	0	1562	NA		0	0	8	4			2014-11-17	FEMALE	158	Hepatitis B		Hepatocellular Carcinoma	No	C22.0	1970-03-01	C22.0	YES	60	1
TCGA-DD-AACU-01	TCGA-DD-AACU-01A	TCGA-DD-AACU-01	TCGA-DD-AACU	TCGA Liver Cancer (LIHC)	liver hepatocellular carcinoma	Liver				59	3.8	4.4	5.3	TCGA-DD-AACU-F68378	TCGA-DD-AACU	TCGA-DD-AACU-01A	0.2	0.3	NA	A	0.7	1.5	1.1	-21606	1272	NA	0	1567	NA		0	0	8	22			2014-11-17	MALE	166	Hepatitis B		Hepatocellular Carcinoma	No	C22.0	1970-03-01	C22.0	YES	40	1
TCGA-DD-AACV-01	TCGA-DD-AACV-01A	TCGA-DD-AACV-01	TCGA-DD-AACV	TCGA Liver Cancer (LIHC)	liver hepatocellular carcinoma	Liver	NO	NO		53	3.8	4.3	5.3	TCGA-DD-AACV-F68379	TCGA-DD-AACV		0.2	0.6	NA	A	0.7	1.5	1.2	-19660	NA	NA	0	1531	NA	344	0	0	8	9			2014-11-17	MALE	169	Alcohol consumption		Hepatocellular Carcinoma	No	C22.0	1970-03-01	C22.0	YES	NA	1
TCGA-DD-AACW-01	TCGA-DD-AACW-01A	TCGA-DD-AACW-01	TCGA-DD-AACW	TCGA Liver Cancer (LIHC)	liver hepatocellular carcinoma	Liver				43	3.8	4	5.3	TCGA-DD-AACW-F68380	TCGA-DD-AACW	TCGA-DD-AACW-01A	0.2	0.6	NA	A	0.7	1.5	1	-15872	1184	NA	0	1424	NA		0	0	8	1726			2014-11-17	MALE	166	Alcohol consumption|Hepatitis B		Hepatocellular Carcinoma	No	C22.0	1970-03-01	C22.0	YES	40	1
TCGA-DD-AACX-01	TCGA-DD-AACX-01A	TCGA-DD-AACX-01	TCGA-DD-AACX	TCGA Liver Cancer (LIHC)	liver hepatocellular carcinoma	Liver	YES	NO	Mild	66	3.8	4.2	5.3	TCGA-DD-AACX-F68381	TCGA-DD-AACX		0.2	0.5	NA	A	0.7	1.5	0.8	-24329	NA	NA	0	170	NA	42	1	0	8	3	3,4 - Fibrous Speta		2014-11-17	MALE	155	Alcohol consumption|Hepatitis B		Hepatocellular Carcinoma	No	C22.0	1970-03-01	C22.0	YES	NA	1
TCGA-DD-AACY-01	TCGA-DD-AACY-01A	TCGA-DD-AACY-01	TCGA-DD-AACY	TCGA Liver Cancer (LIHC)	liver hepatocellular carcinoma	Liver	NO	NO	Mild	61	3.8	3.1	5.3	TCGA-DD-AACY-F68382	TCGA-DD-AACY		0.2	1.3	NA	A	0.7	1.5	0.6	-22332	NA	NA	0	1450	NA	776	0	0	8	290	3,4 - Fibrous Speta		2014-11-17	MALE	162	Hepatitis B		Hepatocellular Carcinoma	No	C22.0	1970-03-01	C22.0	YES	NA	1
TCGA-DD-AACZ-01	TCGA-DD-AACZ-01A	TCGA-DD-AACZ-01	TCGA-DD-AACZ	TCGA Liver Cancer (LIHC)	liver hepatocellular carcinoma	Liver				63	3.8	4.5	5.3		TCGA-DD-AACZ		0.2	0.4	NA	A	0.7	1.5	0.6	-23230	NA	171	0	NA	NA		1	0	8	25			2014-06-29	FEMALE	149			Hepatocellular Carcinoma	No	C22.0	1970-03-01	C22.0	YES	NA	1
TCGA-DD-AAD0-01	TCGA-DD-AAD0-01A	TCGA-DD-AAD0-01	TCGA-DD-AAD0	TCGA Liver Cancer (LIHC)	liver hepatocellular carcinoma	Liver	NO	NO	Mild	73	3.8	3.4	5.3	TCGA-DD-AAD0-F68383	TCGA-DD-AAD0		0.2	0.8	NA	A	0.7	1.5	0.5	-26781	NA	NA	0	137	NA	47	0	0	8	4			2014-11-17	FEMALE	150	Hepatitis B		Hepatocellular Carcinoma	No	C22.0	1970-03-01	C22.0	YES	NA	1
TCGA-DD-AAD1-01	TCGA-DD-AAD1-01A	TCGA-DD-AAD1-01	TCGA-DD-AAD1	TCGA Liver Cancer (LIHC)	liver hepatocellular carcinoma	Liver	NO	NO		51	3.8	4.5	5.3	TCGA-DD-AAD1-F68384	TCGA-DD-AAD1		0.2	0.6	NA	A	0.7	1.5	0.5	-18794	NA	NA	0	564	NA	127	1	0	8	451			2014-12-21	FEMALE	161	Hepatitis B|Hepatitis C		Hepatocellular Carcinoma	No	C22.0	1970-03-01	C22.0	YES	NA	1
TCGA-DD-AAD2-01	TCGA-DD-AAD2-01A	TCGA-DD-AAD2-01	TCGA-DD-AAD2	TCGA Liver Cancer (LIHC)	liver hepatocellular carcinoma	Liver			Mild	66	3.8	3.5	5.3	TCGA-DD-AAD2-F68385	TCGA-DD-AAD2	TCGA-DD-AAD2-01A	0.2	0.3	NA	A	0.7	1.5	0.8	-24221	1105	NA	0	658	NA		0	0	8	25	1,2 - Portal Fibrosis		2014-11-17	MALE	156	Hepatitis B		Hepatocellular Carcinoma	No	C22.0	1970-03-01	C22.0	YES	30	1
TCGA-DD-AAD3-01	TCGA-DD-AAD3-01A	TCGA-DD-AAD3-01	TCGA-DD-AAD3	TCGA Liver Cancer (LIHC)	liver hepatocellular carcinoma	Liver			Mild	43	3.8	3.9	5.3	TCGA-DD-AAD3-F68386	TCGA-DD-AAD3	TCGA-DD-AAD3-01A	0.2	0.4	NA	A	0.7	1.5	0.8	-15706	1072	NA	0	1295	NA		0	NA	NA	NA	1,2 - Portal Fibrosis		2014-11-17	MALE	178	Alcohol consumption|Hepatitis B		Hepatocellular Carcinoma	No	C22.0	1970-03-01	C22.0	YES	20	1
TCGA-DD-AAD5-01	TCGA-DD-AAD5-01A	TCGA-DD-AAD5-01	TCGA-DD-AAD5	TCGA Liver Cancer (LIHC)	liver hepatocellular carcinoma	Liver	NO	NO	Mild	54	3.8	3.7	5.3	TCGA-DD-AAD5-F68387	TCGA-DD-AAD5	TCGA-DD-AAD5-01A	0.2	0.6	NA	A	0.7	1.5	0.6	-19748	1058	NA	0	1345	NA	130	0	0	8	73	3,4 - Fibrous Speta		2014-11-17	MALE	170	Alcohol consumption|Hepatitis B		Hepatocellular Carcinoma	No	C22.0	1970-03-01	C22.0	YES	70	1
TCGA-DD-AAD6-01	TCGA-DD-AAD6-01A	TCGA-DD-AAD6-01	TCGA-DD-AAD6	TCGA Liver Cancer (LIHC)	liver hepatocellular carcinoma	Liver	NO	NO		66	3.8	2.7	5.3	TCGA-DD-AAD6-F68388	TCGA-DD-AAD6	TCGA-DD-AAD6-01A	0.2	0.6	NA	A	0.7	1.5	1.1	-24185	1035	NA	0	672	NA	50	1	NA	NA	NA			2014-11-17	MALE	167	Hepatitis B		Hepatocellular Carcinoma	No	C22.0	1970-03-01	C22.0	YES	70	1
TCGA-DD-AAD8-01	TCGA-DD-AAD8-01A	TCGA-DD-AAD8-01	TCGA-DD-AAD8	TCGA Liver Cancer (LIHC)	liver hepatocellular carcinoma	Liver			Mild	73	3.8	4.3	5.3	TCGA-DD-AAD8-F68389	TCGA-DD-AAD8	TCGA-DD-AAD8-01A	0.2	0.3	NA	A	0.7	1.5	0.6	-26781	981	NA	0	1219	NA		0	0	8	4	1,2 - Portal Fibrosis		2014-11-17	FEMALE	152	Hepatitis B|Hepatitis C		Hepatocellular Carcinoma	No	C22.0	1970-03-01	C22.0	YES	30	1
TCGA-DD-AADA-01	TCGA-DD-AADA-01A	TCGA-DD-AADA-01	TCGA-DD-AADA	TCGA Liver Cancer (LIHC)	liver hepatocellular carcinoma	Liver				66	3.8	4.1	5.3	TCGA-DD-AADA-F68390	TCGA-DD-AADA	TCGA-DD-AADA-01A	0.2	0.5	NA	A	0.7	1.5	0.6	-24288	959	NA	0	1233	NA		0	0	8	8698			2014-11-17	FEMALE	147	Hepatitis B		Hepatocellular Carcinoma	No	C22.0	1970-03-01	C22.0	YES	40	1
TCGA-DD-AADB-01	TCGA-DD-AADB-01A	TCGA-DD-AADB-01	TCGA-DD-AADB	TCGA Liver Cancer (LIHC)	liver hepatocellular carcinoma	Liver				51	3.8	4.5	5.3	TCGA-DD-AADB-F68391	TCGA-DD-AADB	TCGA-DD-AADB-01A	0.2	1.5	NA	A	0.7	1.5	0.8	-18728	946	NA	0	1242	NA		0	0	8	419			2014-11-17	MALE	165	Hepatitis B		Hepatocellular Carcinoma	No	C22.0	1970-03-01	C22.0	YES	20	1
TCGA-DD-AADC-01	TCGA-DD-AADC-01A	TCGA-DD-AADC-01	TCGA-DD-AADC	TCGA Liver Cancer (LIHC)	liver hepatocellular carcinoma	Liver				53	3.8	3.8	5.3		TCGA-DD-AADC	TCGA-DD-AADC-01A	0.2	0.7	NA	A	0.7	1.5	0.8	-19527	945	425	0	NA	NA		0	0	8	36			2014-07-07	MALE	176	Hepatitis B		Hepatocellular Carcinoma	No	C22.0	1970-03-01	C22.0	YES	40	1
TCGA-DD-AADD-01	TCGA-DD-AADD-01A	TCGA-DD-AADD-01	TCGA-DD-AADD	TCGA Liver Cancer (LIHC)	liver hepatocellular carcinoma	Liver				51	3.8	4.1	5.3	TCGA-DD-AADD-F68392	TCGA-DD-AADD	TCGA-DD-AADD-01A	0.2	0.4	NA	A	0.7	1.5	0.9	-18752	931	NA	0	1231	NA		1	0	8	9804			2014-11-17	MALE	168	Hepatitis B		Hepatocellular Carcinoma	No	C22.0	1970-03-01	C22.0	YES	30	1
TCGA-DD-AADE-01	TCGA-DD-AADE-01A	TCGA-DD-AADE-01	TCGA-DD-AADE	TCGA Liver Cancer (LIHC)	liver hepatocellular carcinoma	Liver	NO	NO	Mild	50	3.8	3.9	5.3	TCGA-DD-AADE-F68393	TCGA-DD-AADE		0.2	0.5	NA	A	0.7	1.5	1.1	-18482	NA	NA	0	1202	NA	168	0	0	8	7	3,4 - Fibrous Speta		2014-11-17	MALE	166	Hepatitis B		Hepatocellular Carcinoma	No	C22.0	1970-03-01	C22.0	YES	NA	1
TCGA-DD-AADF-01	TCGA-DD-AADF-01A	TCGA-DD-AADF-01	TCGA-DD-AADF	TCGA Liver Cancer (LIHC)	liver hepatocellular carcinoma	Liver				64	3.8	3.5	5.3		TCGA-DD-AADF	TCGA-DD-AADF-01A	0.2	1.1	NA	A	0.7	1.5	0.6	-23614	865	115	0	NA	NA		1	0	8	725			2014-07-07	FEMALE	145	Hepatitis B		Hepatocellular Carcinoma	No	C22.0	1970-03-01	C22.0	YES	30	1
TCGA-DD-AADG-01	TCGA-DD-AADG-01A	TCGA-DD-AADG-01	TCGA-DD-AADG	TCGA Liver Cancer (LIHC)	liver hepatocellular carcinoma	Liver	NO	NO	Mild	70	3.8	4.2	5.3	TCGA-DD-AADG-F68394	TCGA-DD-AADG	TCGA-DD-AADG-01A	0.2	0.9	NA	A	0.7	1.5	1	-25887	862	NA	0	1145	386	270	0	0	8	2256	3,4 - Fibrous Speta		2014-11-17	MALE	160	Alcohol consumption|Hepatitis B		Hepatocellular Carcinoma	No	C22.0	1970-03-01	C22.0	YES	80	1
TCGA-DD-AADI-01	TCGA-DD-AADI-01A	TCGA-DD-AADI-01	TCGA-DD-AADI	TCGA Liver Cancer (LIHC)	liver hepatocellular carcinoma	Liver				43	3.8	3.8	5.3	TCGA-DD-AADI-F68395	TCGA-DD-AADI		0.2	0.5	NA	A	0.7	1.5	0.8	-15928	NA	NA	0	1085	NA		0	0	8	27			2014-11-17	FEMALE	165	Hepatitis B		Hepatocellular Carcinoma	No	C22.0	1970-03-01	C22.0	YES	NA	1
TCGA-DD-AADJ-01	TCGA-DD-AADJ-01A	TCGA-DD-AADJ-01	TCGA-DD-AADJ	TCGA Liver Cancer (LIHC)	liver hepatocellular carcinoma	Liver				70	3.8	4.2	5.3	TCGA-DD-AADJ-F68396	TCGA-DD-AADJ		0.2	0.6	NA	A	0.7	1.5	0.6	-25863	NA	NA	0	1066	NA		0	0	8	708			2014-11-17	FEMALE	154			Hepatocellular Carcinoma	No	C22.0	1970-03-01	C22.0	YES	NA	1
TCGA-DD-AADK-01	TCGA-DD-AADK-01A	TCGA-DD-AADK-01	TCGA-DD-AADK	TCGA Liver Cancer (LIHC)	liver hepatocellular carcinoma	Liver			None	68	3.8	4.4	5.3	TCGA-DD-AADK-F68397	TCGA-DD-AADK		0.2	0.5	NA	A	0.7	1.5	1.2	-25046	NA	NA	0	1049	NA		0	0	8	236	6 - Established Cirrhosis		2014-11-17	FEMALE	150	Hepatitis B		Hepatocellular Carcinoma	No	C22.0	1970-03-01	C22.0	YES	NA	1
TCGA-DD-AADL-01	TCGA-DD-AADL-01A	TCGA-DD-AADL-01	TCGA-DD-AADL	TCGA Liver Cancer (LIHC)	liver hepatocellular carcinoma	Liver				58	3.8	3.5	5.3	TCGA-DD-AADL-F68398	TCGA-DD-AADL	TCGA-DD-AADL-01A	0.2	0.5	2	A	0.7	1.5	0.5	-21512	720	NA	0	636	NA		0	0	8	14			2014-11-17	MALE	159	Alcohol consumption|Hepatitis B		Hepatocellular Carcinoma	No	C22.0	1970-03-01	C22.0	YES	20	1
TCGA-DD-AADM-01	TCGA-DD-AADM-01A	TCGA-DD-AADM-01	TCGA-DD-AADM	TCGA Liver Cancer (LIHC)	liver hepatocellular carcinoma	Liver				58	3.8	4.1	5.3		TCGA-DD-AADM	TCGA-DD-AADM-01A	0.2	0.5	NA	A	0.7	1.5	0.8	-21349	704	12	0	NA	NA		0	0	8	112			2014-07-07	MALE	159	Alcohol consumption|Hepatitis B		Hepatocellular Carcinoma	No	C22.0	1970-03-01	C22.0	YES	20	1
TCGA-DD-AADN-01	TCGA-DD-AADN-01A	TCGA-DD-AADN-01	TCGA-DD-AADN	TCGA Liver Cancer (LIHC)	liver hepatocellular carcinoma	Liver				59	3.8	3.5	5.3	TCGA-DD-AADN-F68400	TCGA-DD-AADN	TCGA-DD-AADN-01A	0.2	1.1	NA	A	0.7	1.5	0.8	-21632	602	NA	0	898	NA		0	0	8	151367			2014-11-17	MALE	160	Alcohol consumption|Hepatitis B		Hepatocellular Carcinoma	No	C22.0	1970-03-01	C22.0	YES	70	1
TCGA-DD-AADO-01	TCGA-DD-AADO-01A	TCGA-DD-AADO-01	TCGA-DD-AADO	TCGA Liver Cancer (LIHC)	liver hepatocellular carcinoma	Liver				55	3.8	4.5	5.3	TCGA-DD-AADO-F68401	TCGA-DD-AADO		0.2	0.4	NA	A	0.7	1.5	0.6	-20139	NA	NA	0	453	NA		0	0	8	176037			2014-11-17	MALE	168	Alcohol consumption|Hepatitis B		Hepatocellular Carcinoma	No	C22.0	1970-03-01	C22.0	YES	NA	1
TCGA-DD-AADP-01	TCGA-DD-AADP-01A	TCGA-DD-AADP-01	TCGA-DD-AADP	TCGA Liver Cancer (LIHC)	liver hepatocellular carcinoma	Liver				45	3.8	3.7	5.3	TCGA-DD-AADP-F68402	TCGA-DD-AADP	TCGA-DD-AADP-01A	0.2	0.6	NA	A	0.7	1.5	0.5	-16760	161	NA	0	458	NA		0	0	8	9			2014-11-17	MALE	167	Hepatitis B		Hepatocellular Carcinoma	No	C22.0	1970-03-01	C22.0	YES	20	1
TCGA-DD-AADQ-01	TCGA-DD-AADQ-01A	TCGA-DD-AADQ-01	TCGA-DD-AADQ	TCGA Liver Cancer (LIHC)	liver hepatocellular carcinoma	Liver				59	3.8	4.4	5.3	TCGA-DD-AADQ-F68403	TCGA-DD-AADQ		0.2	0.3	NA	A	0.7	1.5	0.7	-21756	NA	NA	0	436	NA		0	0	8	7			2014-11-17	MALE	165	Alcohol consumption|Hepatitis B		Hepatocellular Carcinoma	No	C22.0	1970-03-01	C22.0	YES	NA	1
TCGA-DD-AADR-01	TCGA-DD-AADR-01A	TCGA-DD-AADR-01	TCGA-DD-AADR	TCGA Liver Cancer (LIHC)	liver hepatocellular carcinoma	Liver	NO	NO	Mild	58	3.8	4.4	5.3	TCGA-DD-AADR-F68404	TCGA-DD-AADR		0.2	0.9	NA	A	0.7	1.5	1	-21217	NA	NA	0	2028	NA	2028	0	0	8	3	6 - Established Cirrhosis		2014-11-17	MALE	170	Alcohol consumption|Hepatitis B		Hepatocellular Carcinoma	No	C22.0	1970-03-01	C22.0	YES	NA	1
TCGA-DD-AADS-01	TCGA-DD-AADS-01A	TCGA-DD-AADS-01	TCGA-DD-AADS	TCGA Liver Cancer (LIHC)	liver hepatocellular carcinoma	Liver				63	3.8	3.7	5.3	TCGA-DD-AADS-F68405	TCGA-DD-AADS		0.2	0.7	1	A	0.7	1.5	0.9	-23227	NA	NA	0	474	NA		0	0	8	11			2014-11-17	MALE	164	Alcohol consumption|Hepatitis C		Hepatocellular Carcinoma	No	C22.0	1970-03-01	C22.0	YES	NA	1
TCGA-DD-AADU-01	TCGA-DD-AADU-01A	TCGA-DD-AADU-01	TCGA-DD-AADU	TCGA Liver Cancer (LIHC)	liver hepatocellular carcinoma	Liver			None	60	3.8	4.3	5.3	TCGA-DD-AADU-F68406	TCGA-DD-AADU		0.2	1.8	NA	A	0.7	1.5	0.8	-21940	NA	NA	0	554	NA		0	0	8	52	3,4 - Fibrous Speta		2014-11-17	MALE	166	Alcohol consumption		Hepatocellular Carcinoma	No	C22.0	1970-03-01	C22.0	YES	NA	1
TCGA-DD-AADV-01	TCGA-DD-AADV-01A	TCGA-DD-AADV-01	TCGA-DD-AADV	TCGA Liver Cancer (LIHC)	liver hepatocellular carcinoma	Liver			None	50	3.8	3.8	5.3	TCGA-DD-AADV-F68407	TCGA-DD-AADV	TCGA-DD-AADV-01A	0.2	0.8	NA	A	0.7	1.5	0.9	-18300	286	NA	0	574	NA		0	0	8	11	6 - Established Cirrhosis		2014-11-17	MALE	176	Alcohol consumption|Hepatitis B		Hepatocellular Carcinoma	No	C22.0	1970-03-01	C22.0	YES	20	1
TCGA-DD-AADW-01	TCGA-DD-AADW-01A	TCGA-DD-AADW-01	TCGA-DD-AADW	TCGA Liver Cancer (LIHC)	liver hepatocellular carcinoma	Liver	NO	YES	None	48	3.8	4.3	4.3	TCGA-DD-AADW-F68408	TCGA-DD-AADW	TCGA-DD-AADW-01A	0.2	1	NA	A	0.7	1.5	0.8	-17781	287	NA	0	587	NA	386	1	0	8	250	6 - Established Cirrhosis		2014-11-17	MALE	163	Hepatitis B		Hepatocellular Carcinoma	No	C22.0	1970-03-01	C22.0	YES	30	1
TCGA-DD-AADY-01	TCGA-DD-AADY-01A	TCGA-DD-AADY-01	TCGA-DD-AADY	TCGA Liver Cancer (LIHC)	liver hepatocellular carcinoma	Liver			None	55	3.8	3.5	5.3	TCGA-DD-AADY-F68409	TCGA-DD-AADY		0.2	0.8	NA	A	0.7	1.5	0.6	-20233	NA	NA	0	555	NA		0	0	8	9	6 - Established Cirrhosis		2014-11-17	FEMALE	161	Hepatitis B		Hepatocellular Carcinoma	No	C22.0	1970-03-01	C22.0	YES	NA	1
TCGA-DD-AAE0-01	TCGA-DD-AAE0-01A	TCGA-DD-AAE0-01	TCGA-DD-AAE0	TCGA Liver Cancer (LIHC)	liver hepatocellular carcinoma	Liver			Mild	45	3.8	4.8	5.3	TCGA-DD-AAE0-F68410	TCGA-DD-AAE0	TCGA-DD-AAE0-01A	0.2	0.9	NA	A	0.7	1.5	0.5	-16732	314	NA	0	555	NA		0	0	8	8751	3,4 - Fibrous Speta		2014-11-17	FEMALE	159	Hepatitis B		Hepatocellular Carcinoma	No	C22.0	1970-03-01	C22.0	YES	40	1
TCGA-DD-AAE1-01	TCGA-DD-AAE1-01A	TCGA-DD-AAE1-01	TCGA-DD-AAE1	TCGA Liver Cancer (LIHC)	liver hepatocellular carcinoma	Liver			Mild	52	3.8	4.1	5.3	TCGA-DD-AAE1-F68411	TCGA-DD-AAE1		0.2	0.4	NA	A	0.7	1.5	0.8	-19073	NA	NA	0	552	NA		0	0	8	2693	6 - Established Cirrhosis		2014-11-17	MALE	169	Hepatitis B		Hepatocellular Carcinoma	No	C22.0	1970-03-01	C22.0	YES	NA	1
TCGA-DD-AAE2-01	TCGA-DD-AAE2-01A	TCGA-DD-AAE2-01	TCGA-DD-AAE2	TCGA Liver Cancer (LIHC)	liver hepatocellular carcinoma	Liver			None	51	3.8	4.4	5.3	TCGA-DD-AAE2-F68412	TCGA-DD-AAE2	TCGA-DD-AAE2-01A	0.2	0.4	NA	A	0.7	1.5	0.8	-18695	337	NA	0	638	NA		0	0	8	41	6 - Established Cirrhosis		2014-11-17	MALE	174	Hepatitis B		Hepatocellular Carcinoma	No	C22.0	1970-03-01	C22.0	YES	20	1
TCGA-DD-AAE3-01	TCGA-DD-AAE3-01A	TCGA-DD-AAE3-01	TCGA-DD-AAE3	TCGA Liver Cancer (LIHC)	liver hepatocellular carcinoma	Liver			None	50	3.8	4.7	5.3	TCGA-DD-AAE3-F68413	TCGA-DD-AAE3	TCGA-DD-AAE3-01A	0.2	1.1	NA	A	0.7	1.5	0.8	-18271	342	NA	0	566	NA		0	0	8	2	1,2 - Portal Fibrosis		2014-11-17	MALE	165	Alcohol consumption|Hepatitis B		Hepatocellular Carcinoma	No	C22.0	1970-03-01	C22.0	YES	30	1
TCGA-DD-AAE4-01	TCGA-DD-AAE4-01A	TCGA-DD-AAE4-01	TCGA-DD-AAE4	TCGA Liver Cancer (LIHC)	liver hepatocellular carcinoma	Liver	NO	NO	None	49	3.8	4	5.3	TCGA-DD-AAE4-F68414	TCGA-DD-AAE4		0.2	0.8	NA	A	0.7	1.5	0.5	-18009	NA	NA	0	608	NA	111	0	0	8	7	6 - Established Cirrhosis		2014-11-17	FEMALE	157	Hepatitis B		Hepatocellular Carcinoma	No	C22.0	1970-03-01	C22.0	YES	NA	1
TCGA-DD-AAE6-01	TCGA-DD-AAE6-01A	TCGA-DD-AAE6-01	TCGA-DD-AAE6	TCGA Liver Cancer (LIHC)	liver hepatocellular carcinoma	Liver	NO	NO	None	59	3.8	4.4	5.3	TCGA-DD-AAE6-F68416	TCGA-DD-AAE6	TCGA-DD-AAE6-01A	0.2	0.9	NA	A	0.7	1.5	0.8	-21764	399	NA	0	141	NA	105	0	0	8	113	6 - Established Cirrhosis		2014-11-17	FEMALE	159			Hepatocellular Carcinoma	No	C22.0	1970-03-01	C22.0	YES	80	1
TCGA-DD-AAE7-01	TCGA-DD-AAE7-01A	TCGA-DD-AAE7-01	TCGA-DD-AAE7	TCGA Liver Cancer (LIHC)	liver hepatocellular carcinoma	Liver			Severe	72	3.8	4.7	5.3	TCGA-DD-AAE7-F68418	TCGA-DD-AAE7	TCGA-DD-AAE7-01A	0.2	1.1	NA	A	0.7	1.5	0.9	-26568	410	NA	0	644	NA		0	0	8	1	3,4 - Fibrous Speta		2014-11-17	MALE	172	Alcohol consumption|Hepatitis B		Hepatocellular Carcinoma	No	C22.0	1970-03-01	C22.0	YES	20	1
TCGA-DD-AAE8-01	TCGA-DD-AAE8-01A	TCGA-DD-AAE8-01	TCGA-DD-AAE8	TCGA Liver Cancer (LIHC)	liver hepatocellular carcinoma	Liver	NO	NO		45	3.8	4.3	5.3	TCGA-DD-AAE8-F68419	TCGA-DD-AAE8		0.2	3	NA	A	0.7	1.5	0.6	-16549	NA	NA	0	664	NA	113	0	0	8	3	6 - Established Cirrhosis		2014-11-17	MALE	170	Hepatitis B		Hepatocellular Carcinoma	No	C22.0	1970-03-01	C22.0	YES	NA	1
TCGA-DD-AAE9-01	TCGA-DD-AAE9-01A	TCGA-DD-AAE9-01	TCGA-DD-AAE9	TCGA Liver Cancer (LIHC)	liver hepatocellular carcinoma	Liver			Mild	69	3.8	4.1	5.3	TCGA-DD-AAE9-F68857	TCGA-DD-AAE9	TCGA-DD-AAE9-01A	0.2	0.7	NA	A	0.7	1.5	0.9	-25451	419	NA	0	722	NA		0	0	8	3	1,2 - Portal Fibrosis		2014-12-21	MALE	165	Alcohol consumption|Hepatitis B		Hepatocellular Carcinoma	No	C22.0	1970-03-01	C22.0	YES	40	1
TCGA-DD-AAEA-01	TCGA-DD-AAEA-01A	TCGA-DD-AAEA-01	TCGA-DD-AAEA	TCGA Liver Cancer (LIHC)	liver hepatocellular carcinoma	Liver				65	3.8	4.5	5.3	TCGA-DD-AAEA-F68421	TCGA-DD-AAEA		0.2	0.6	NA	A	0.7	1.5	0.9	-24027	NA	NA	0	575	NA		0	0	8	2	1,2 - Portal Fibrosis		2014-11-17	MALE	163	Alcohol consumption|Hepatitis B		Hepatocellular Carcinoma	No	C22.0	1970-03-01	C22.0	YES	NA	1
TCGA-DD-AAEB-01	TCGA-DD-AAEB-01A	TCGA-DD-AAEB-01	TCGA-DD-AAEB	TCGA Liver Cancer (LIHC)	liver hepatocellular carcinoma	Liver				60	3.8	4.1	5.3	TCGA-DD-AAEB-F68423	TCGA-DD-AAEB	TCGA-DD-AAEB-01A	0.2	0.3	NA	A	0.7	1.5	0.6	-22121	468	NA	0	478	NA		1	0	8	1			2014-11-17	MALE	161	Alcohol consumption|Hepatitis B		Hepatocellular Carcinoma	No	C22.0	1970-03-01	C22.0	YES	70	1
TCGA-DD-AAED-01	TCGA-DD-AAED-01A	TCGA-DD-AAED-01	TCGA-DD-AAED	TCGA Liver Cancer (LIHC)	liver hepatocellular carcinoma	Liver	NO	NO	Mild	51	3.8	4	5.3	TCGA-DD-AAED-F68424	TCGA-DD-AAED		0.2	0.6	NA	A	0.7	1.5	0.5	-18722	NA	NA	0	763	NA	198	0	0	8	2405	1,2 - Portal Fibrosis		2014-11-17	MALE	166	Alcohol consumption|Hepatitis B		Hepatocellular Carcinoma	No	C22.0	1970-03-01	C22.0	YES	NA	1
TCGA-DD-AAEE-01	TCGA-DD-AAEE-01A	TCGA-DD-AAEE-01	TCGA-DD-AAEE	TCGA Liver Cancer (LIHC)	liver hepatocellular carcinoma	Liver	NO	NO	None	55	3.8	4.7	5.3	TCGA-DD-AAEE-F68427	TCGA-DD-AAEE	TCGA-DD-AAEE-01A	0.2	0.8	NA	A	0.7	1.5	0.9	-20396	509	NA	0	810	298	224	0	0	8	3	6 - Established Cirrhosis		2014-11-17	MALE	160	Hepatitis B		Hepatocellular Carcinoma	No	C22.0	1970-03-01	C22.0	YES	40	1
TCGA-DD-AAEG-01	TCGA-DD-AAEG-01A	TCGA-DD-AAEG-01	TCGA-DD-AAEG	TCGA Liver Cancer (LIHC)	liver hepatocellular carcinoma	Liver			None	59	3.8	3	5.3	TCGA-DD-AAEG-F68430	TCGA-DD-AAEG	TCGA-DD-AAEG-01A	0.2	0.6	NA	A	0.7	1.5	0.6	-21853	529	NA	0	719	NA		0	0	8	1	6 - Established Cirrhosis		2014-11-17	FEMALE	149	No History of Primary Risk Factors		Hepatocellular Carcinoma	No	C22.0	1970-03-01	C22.0	YES	20	1
TCGA-DD-AAEH-01	TCGA-DD-AAEH-01A	TCGA-DD-AAEH-01	TCGA-DD-AAEH	TCGA Liver Cancer (LIHC)	liver hepatocellular carcinoma	Liver	NO	NO	None	73	3.8	2.9	5.3	TCGA-DD-AAEH-F68431	TCGA-DD-AAEH	TCGA-DD-AAEH-01A	0.2	0.9	NA	A	0.7	1.5	0.6	-26894	553	NA	0	784	660	644	2	NA	NA	NA	1,2 - Portal Fibrosis		2014-11-17	MALE	163			Hepatocellular Carcinoma	No	C22.0	1970-03-01	C22.0	YES	10	1
TCGA-DD-AAEI-01	TCGA-DD-AAEI-01A	TCGA-DD-AAEI-01	TCGA-DD-AAEI	TCGA Liver Cancer (LIHC)	liver hepatocellular carcinoma	Liver	NO	YES	None	72	3.8	3.6	5.3	TCGA-DD-AAEI-F68433	TCGA-DD-AAEI		0.2	0.5	NA	A	0.7	1.5	0.9	-26465	NA	NA	0	1531	NA	491	0	0	8	24	6 - Established Cirrhosis		2014-11-17	MALE	166	Hepatitis B		Hepatocellular Carcinoma	No	C22.0	1970-03-01	C22.0	YES	NA	1
TCGA-DD-AAEK-01	TCGA-DD-AAEK-01A	TCGA-DD-AAEK-01	TCGA-DD-AAEK	TCGA Liver Cancer (LIHC)	liver hepatocellular carcinoma	Liver			None	51	3.8	4.1	5.3	TCGA-DD-AAEK-F68434	TCGA-DD-AAEK	TCGA-DD-AAEK-01A	0.2	1	NA	A	0.7	1.5	0.7	-18757	1162	NA	0	1067	NA		0	0	8	5166	6 - Established Cirrhosis		2014-11-17	MALE	169	Hepatitis B		Hepatocellular Carcinoma	No	C22.0	1970-03-01	C22.0	YES	10	1
TCGA-DD-AAVP-01	TCGA-DD-AAVP-01A	TCGA-DD-AAVP-01	TCGA-DD-AAVP	TCGA Liver Cancer (LIHC)	liver hepatocellular carcinoma	Liver	NO	NO	Severe	48	3.3	4.3	5	TCGA-DD-AAVP-F67571	TCGA-DD-AAVP	TCGA-DD-AAVP-01A	0.2	1.1	1	A	0.7	1.4	1.2	-17833	2467	NA	0	2752	NA	903	0	0	15	2	6 - Established Cirrhosis		2014-11-06	MALE	167	Hepatitis B		Hepatocellular Carcinoma	No	C22.0	1970-03-01	C22.0	YES	100	0.8
TCGA-DD-AAVQ-01	TCGA-DD-AAVQ-01A	TCGA-DD-AAVQ-01	TCGA-DD-AAVQ	TCGA Liver Cancer (LIHC)	liver hepatocellular carcinoma	Liver	NO	NO	Severe	38	3.3	3	5.2	TCGA-DD-AAVQ-F67572	TCGA-DD-AAVQ		0.2	1	NA	A	0.7	1.4	1.1	-13911	NA	NA	0	2728	NA	1509	1	0	15	1456	6 - Established Cirrhosis		2014-11-06	MALE	171	Hepatitis B		Hepatocellular Carcinoma	No	C22.0	1970-03-01	C22.0	YES	NA	0.8
TCGA-DD-AAVR-01	TCGA-DD-AAVR-01A	TCGA-DD-AAVR-01	TCGA-DD-AAVR	TCGA Liver Cancer (LIHC)	liver hepatocellular carcinoma	Liver			None	44	3.3	3.6	5.2	TCGA-DD-AAVR-F67574	TCGA-DD-AAVR		0.2	1.2	1	A	0	1.4	1.1	-16157	NA	NA	0	2513	NA		1	0	15	36	6 - Established Cirrhosis		2014-11-06	MALE	165	Hepatitis B		Hepatocellular Carcinoma	No	C22.0	1970-03-01	C22.0	YES	NA	0.8
TCGA-DD-AAVS-01	TCGA-DD-AAVS-01A	TCGA-DD-AAVS-01	TCGA-DD-AAVS	TCGA Liver Cancer (LIHC)	liver hepatocellular carcinoma	Liver			Mild	56	3.3	3	5.2	TCGA-DD-AAVS-F67576	TCGA-DD-AAVS		0.2	1	NA	A	0	1.4	1	-20586	NA	NA	0	1823	NA		1	0	15	50149	3,4 - Fibrous Speta		2014-11-06	MALE	169	Hepatitis B		Hepatocellular Carcinoma	No	C22.0	1970-03-01	C22.0	YES	NA	0.8
TCGA-DD-AAVU-01	TCGA-DD-AAVU-01A	TCGA-DD-AAVU-01	TCGA-DD-AAVU	TCGA Liver Cancer (LIHC)	liver hepatocellular carcinoma	Liver	NO	NO	Mild	46	3.3	4.6	5.2	TCGA-DD-AAVU-F67577	TCGA-DD-AAVU		0.2	0.6	NA	A	0	1.4	1.2	-16889	NA	NA	0	2202	NA	1630	1	0	15	2	3,4 - Fibrous Speta		2014-11-06	MALE	160	Hepatitis B		Hepatocellular Carcinoma	No	C22.0	1970-03-01	C22.0	YES	NA	0.8
TCGA-DD-AAVV-01	TCGA-DD-AAVV-01A	TCGA-DD-AAVV-01	TCGA-DD-AAVV	TCGA Liver Cancer (LIHC)	liver hepatocellular carcinoma	Liver			Mild	56	3.3	4.6	5.2	TCGA-DD-AAVV-F68858	TCGA-DD-AAVV	TCGA-DD-AAVV-01A	0.2	0.9	NA	A	0	1.4	1.3	-20751	2513	NA	0	2455	NA		1	0	15	7	3,4 - Fibrous Speta		2014-12-21	MALE	158	Hepatitis B		Hepatocellular Carcinoma	No	C22.0	1970-03-01	C22.0	YES	70	0.8
TCGA-DD-AAVW-01	TCGA-DD-AAVW-01A	TCGA-DD-AAVW-01	TCGA-DD-AAVW	TCGA Liver Cancer (LIHC)	liver hepatocellular carcinoma	Liver			None	35	3.3	4.6	5.2	TCGA-DD-AAVW-F67582	TCGA-DD-AAVW	TCGA-DD-AAVW-01A	0.2	1.4	NA	A	0.7	1.4	1.1	-12986	2156	NA	0	2317	NA		0	0	15	927	6 - Established Cirrhosis		2014-11-06	MALE	162	Hepatitis B		Hepatocellular Carcinoma	No	C22.0	1970-03-01	C22.0	YES	20	0.8
TCGA-DD-AAVX-01	TCGA-DD-AAVX-01A	TCGA-DD-AAVX-01	TCGA-DD-AAVX	TCGA Liver Cancer (LIHC)	liver hepatocellular carcinoma	Liver	YES	NO	Severe	38	3.3	3.9	5.2	TCGA-DD-AAVX-F67583	TCGA-DD-AAVX	TCGA-DD-AAVX-01A	0.2	1.1	2	A	0.7	1.4	1	-14016	2039	NA	0	1570	NA	393	0	0	15	1	6 - Established Cirrhosis		2014-12-30	MALE	178	Hepatitis B		Hepatocellular Carcinoma	No	C22.0	1970-03-01	C22.0	YES	50	0.8
TCGA-DD-AAVY-01	TCGA-DD-AAVY-01A	TCGA-DD-AAVY-01	TCGA-DD-AAVY	TCGA Liver Cancer (LIHC)	liver hepatocellular carcinoma	Liver			None	56	3.3	3	5.2	TCGA-DD-AAVY-F67586	TCGA-DD-AAVY	TCGA-DD-AAVY-01A	0.2	1	2	A	0.7	1.4	1.2	-20709	1826	NA	0	1970	NA		0	0	15	11	0 - No Fibrosis		2014-11-06	MALE	161	No History of Primary Risk Factors		Hepatocellular Carcinoma	No	C22.0	1970-03-01	C22.0	YES	40	0.8
TCGA-DD-AAVZ-01	TCGA-DD-AAVZ-01A	TCGA-DD-AAVZ-01	TCGA-DD-AAVZ	TCGA Liver Cancer (LIHC)	liver hepatocellular carcinoma	Liver			None	38	3.3	3.8	5.2	TCGA-DD-AAVZ-F67588	TCGA-DD-AAVZ		0.2	1	1	A	0.7	1.4	1.2	-14005	NA	NA	0	1900	NA		0	0	15	945	6 - Established Cirrhosis		2014-11-06	MALE	171	Hepatitis B		Hepatocellular Carcinoma	No	C22.0	1970-03-01	C22.0	YES	NA	0.8
TCGA-DD-AAW0-01	TCGA-DD-AAW0-01A	TCGA-DD-AAW0-01	TCGA-DD-AAW0	TCGA Liver Cancer (LIHC)	liver hepatocellular carcinoma	Liver			Mild	54	3.3	4.6	5.2	TCGA-DD-AAW0-F67590	TCGA-DD-AAW0	TCGA-DD-AAW0-01A	0.2	0.2	NA	A	0.7	1.4	1.3	-19981	1737	NA	0	2015	NA		0	0	15	3	3,4 - Fibrous Speta		2014-11-06	MALE	172	Hepatitis B		Hepatocellular Carcinoma	No	C22.0	1970-03-01	C22.0	YES	70	0.8
TCGA-DD-AAW1-01	TCGA-DD-AAW1-01A	TCGA-DD-AAW1-01	TCGA-DD-AAW1	TCGA Liver Cancer (LIHC)	liver hepatocellular carcinoma	Liver			Severe	55	3.3	4	5.3	TCGA-DD-AAW1-F67591	TCGA-DD-AAW1	TCGA-DD-AAW1-01A	0.2	0.7	NA	A	0.7	1.4	1.2	-20288	1703	NA	0	1989	NA		0	0	15	4	6 - Established Cirrhosis		2014-11-06	MALE	167	No History of Primary Risk Factors		Hepatocellular Carcinoma	No	C22.0	1970-03-01	C22.0	YES	40	0.8
TCGA-DD-AAW2-01	TCGA-DD-AAW2-01A	TCGA-DD-AAW2-01	TCGA-DD-AAW2	TCGA Liver Cancer (LIHC)	liver hepatocellular carcinoma	Liver	YES	NO	None	69	3.3	4	5.2	TCGA-DD-AAW2-F67592	TCGA-DD-AAW2	TCGA-DD-AAW2-01A	0.2	0.4	1	A	0.7	1.4	1.1	-25420	1575	NA	0	1855	NA	391	1	0	15	3	6 - Established Cirrhosis		2014-12-30	MALE	156	Non-Alcoholic Fatty Liver Disease		Hepatocellular Carcinoma	No	C22.0	1970-03-01	C22.0	YES	70	0.8
TCGA-DD-AAW3-01	TCGA-DD-AAW3-01A	TCGA-DD-AAW3-01	TCGA-DD-AAW3	TCGA Liver Cancer (LIHC)	liver hepatocellular carcinoma	Liver			None	69	3.3	4.1	5.2	TCGA-DD-AAW3-F67593	TCGA-DD-AAW3		0.2	0.6	1		0	1.4	1	-25254	NA	NA	0	1633	NA		0	0	15	3	0 - No Fibrosis		2014-11-06	MALE	162	No History of Primary Risk Factors		Hepatocellular Carcinoma	No	C22.0	1970-03-01	C22.0	YES	NA	NA
TCGA-ED-A459-01	TCGA-ED-A459-01A	TCGA-ED-A459-01	TCGA-ED-A459	TCGA Liver Cancer (LIHC)	liver hepatocellular carcinoma	Liver				47	3800	5200	5100	TCGA-ED-A459-F68559	TCGA-ED-A459	TCGA-ED-A459-01A	0.3	1.4	NA		0.7	1.1	1.1	-17402	87	NA	0	910	NA		NA	0	20	267			2014-11-26	MALE	167			Hepatocellular Carcinoma	No	C22.0	1970-03-01	C22.0	YES	1800	0.9
TCGA-ED-A4XI-01	TCGA-ED-A4XI-01A	TCGA-ED-A4XI-01	TCGA-ED-A4XI	TCGA Liver Cancer (LIHC)	liver hepatocellular carcinoma	Liver			None	58	3.8	2.9	5.1	TCGA-ED-A4XI-F68085	TCGA-ED-A4XI	TCGA-ED-A4XI-01A	0.1	1.3	NA		4.1	5.9	54	-21497	70	NA	0	819	NA		NA	0	20	573			2014-11-13	MALE	170	No History of Primary Risk Factors		Hepatocellular Carcinoma	No	C22.0	1970-03-01	C22.0	YES	2000	0.3
TCGA-ED-A5KG-01	TCGA-ED-A5KG-01A	TCGA-ED-A5KG-01	TCGA-ED-A5KG	TCGA Liver Cancer (LIHC)	liver hepatocellular carcinoma	Liver	NO	NO	Severe	60	3.8	6	5.1	TCGA-ED-A5KG-F56100	TCGA-ED-A5KG	TCGA-ED-A5KG-01A	0.1	0.4	NA		4.1	5.8	3.9	-22258	112	NA	0	854	NA	110	NA	0	20	3177			2015-03-30	FEMALE	160	No History of Primary Risk Factors		Hepatocellular Carcinoma	No	C22.0	1970-03-01	C22.0	YES	1810	0.3
TCGA-ED-A627-01	TCGA-ED-A627-01A	TCGA-ED-A627-01	TCGA-ED-A627	TCGA Liver Cancer (LIHC)	liver hepatocellular carcinoma	Liver				74	NA	NA	NA	TCGA-ED-A627-F55716	TCGA-ED-A627	TCGA-ED-A627-01A	NA	NA	NA		NA	NA	NA	-27303	157	NA	0	423	NA		2	NA	NA	NA			2014-01-14	MALE	176	Alcohol consumption		Hepatocellular Carcinoma	No	C22.0	1970-03-01	C22.0	YES	1140	NA
TCGA-ED-A66X-01	TCGA-ED-A66X-01A	TCGA-ED-A66X-01	TCGA-ED-A66X	TCGA Liver Cancer (LIHC)	liver hepatocellular carcinoma	Liver	NO		Mild	35	3.8	4.7	5.1	TCGA-ED-A66X-F56838	TCGA-ED-A66X	TCGA-ED-A66X-01A	0.1	9	NA		4.1	5.6	4.5	-12947	89	NA	0	406	124	124	NA	0	20	5840			2014-02-24	MALE	170	Alcohol consumption		Hepatocellular Carcinoma	No	C22.0	1970-03-01	C22.0	YES	2190	0.3
TCGA-ED-A66Y-01	TCGA-ED-A66Y-01A	TCGA-ED-A66Y-01	TCGA-ED-A66Y	TCGA Liver Cancer (LIHC)	liver hepatocellular carcinoma	Liver			Mild	51	3.8	6	5.1	TCGA-ED-A66Y-F56839	TCGA-ED-A66Y	TCGA-ED-A66Y-01A	0.1	1	NA		4.1	5.9	4.4	-18797	75	296	0	7	NA		NA	0	20	12100			2014-02-24	FEMALE	160	No History of Primary Risk Factors		Hepatocellular Carcinoma	No	C22.0	1970-03-01	C22.0	YES	1670	0.3
TCGA-ED-A7PX-01	TCGA-ED-A7PX-01A	TCGA-ED-A7PX-01	TCGA-ED-A7PX	TCGA Liver Cancer (LIHC)	liver hepatocellular carcinoma	Liver			None	48	NA	NA	NA	TCGA-ED-A7PX-F62650	TCGA-ED-A7PX	TCGA-ED-A7PX-01A	0.1	0.9	NA		4.1	5.8	17	-17638	86	NA	0	6	NA		NA	0	20	24			2014-09-30	FEMALE	161	No History of Primary Risk Factors		Hepatocellular Carcinoma	No	C22.0	1970-03-01	C22.0	YES	830	NA
TCGA-ED-A7PY-01	TCGA-ED-A7PY-01A	TCGA-ED-A7PY-01	TCGA-ED-A7PY	TCGA Liver Cancer (LIHC)	liver hepatocellular carcinoma	Liver			Mild	20	NA	NA	NA	TCGA-ED-A7PY-F62651	TCGA-ED-A7PY	TCGA-ED-A7PY-01A	0.1	0.6	NA		4	5.8	3.9	-7556	83	NA	0	390	NA		NA	0	20	2			2014-07-23	FEMALE	156	No History of Primary Risk Factors		Hepatocellular Carcinoma	No	C22.0	1970-03-01	C22.0	YES	1380	0.3
TCGA-ED-A7PZ-01	TCGA-ED-A7PZ-01A	TCGA-ED-A7PZ-01	TCGA-ED-A7PZ	TCGA Liver Cancer (LIHC)	liver hepatocellular carcinoma	Liver			Mild	61	3.8	4.2	5.1	TCGA-ED-A7PZ-F62652	TCGA-ED-A7PZ	TCGA-ED-A7PZ-01A	0.1	0.9	NA		4	5.8	7	-22601	78	NA	0	6	NA		NA	0	20	2			2014-09-30	MALE	159	No History of Primary Risk Factors		Hepatocellular Carcinoma	No	C22.0	1970-03-01	C22.0	YES	1350	0.3
TCGA-ED-A7XO-01	TCGA-ED-A7XO-01A	TCGA-ED-A7XO-01	TCGA-ED-A7XO	TCGA Liver Cancer (LIHC)	liver hepatocellular carcinoma	Liver		NO	Mild	29	3.8	4.2	5.1	TCGA-ED-A7XO-F65727	TCGA-ED-A7XO	TCGA-ED-A7XO-01A	0.1	0.6	NA		4.1	5.9	4.9	-10828	77	NA	0	427	NA	262	NA	0	NA	4			2014-10-08	MALE	175	No History of Primary Risk Factors		Hepatocellular Carcinoma	No	C22.0	1970-03-01	C22.0	YES	1430	NA
TCGA-ED-A7XP-01	TCGA-ED-A7XP-01A	TCGA-ED-A7XP-01	TCGA-ED-A7XP	TCGA Liver Cancer (LIHC)	liver hepatocellular carcinoma	Liver	NO	NO	Mild	53	3.8	6.9	5.1	TCGA-ED-A7XP-F65353	TCGA-ED-A7XP	TCGA-ED-A7XP-01A	0.1	0.1	NA		4.1	5.9	4.8	-19504	62	NA	0	400	NA	187	NA	0	20	18			2014-09-22	FEMALE	157	No History of Primary Risk Factors		Hepatocellular Carcinoma	No	C22.0	1970-03-01	C22.0	YES	780	0.3
TCGA-ED-A82E-01	TCGA-ED-A82E-01A	TCGA-ED-A82E-01	TCGA-ED-A82E	TCGA Liver Cancer (LIHC)	liver hepatocellular carcinoma	Liver			Mild	60	3.8	4.3	5.1	TCGA-ED-A82E-F65333	TCGA-ED-A82E	TCGA-ED-A82E-01A	0.1	0.4	NA		4.1	5.8	2.8	-22234	78	NA	0	408	NA		NA	0	20	4			2014-09-22	FEMALE	150	No History of Primary Risk Factors		Hepatocellular Carcinoma	No	C22.0	1970-03-01	C22.0	YES	1320	0.3
TCGA-ED-A8O5-01	TCGA-ED-A8O5-01A	TCGA-ED-A8O5-01	TCGA-ED-A8O5	TCGA Liver Cancer (LIHC)	liver hepatocellular carcinoma	Liver			Mild	59	3.8	4.2	5.1	TCGA-ED-A8O5-F67146	TCGA-ED-A8O5	TCGA-ED-A8O5-01A	0.1	0.4	NA		4.1	5.8	3.4	-21648	100	NA	0	406	NA		NA	0	20	498			2014-10-31	FEMALE	165	No History of Primary Risk Factors		Hepatocellular Carcinoma	No	C22.0	1970-03-01	C22.0	YES	950	0.3
TCGA-ED-A8O6-01	TCGA-ED-A8O6-01A	TCGA-ED-A8O6-01	TCGA-ED-A8O6	TCGA Liver Cancer (LIHC)	liver hepatocellular carcinoma	Liver			Mild	50	3.8	2.8	5.1	TCGA-ED-A8O6-F68512	TCGA-ED-A8O6	TCGA-ED-A8O6-01A	0.1	2.3	NA		4.1	5.8	2.8	-18572	97	56	0	6	NA		NA	0	20	3000			2014-11-21	FEMALE	165	No History of Primary Risk Factors		Hepatocellular Carcinoma	No	C22.0	1970-03-01	C22.0	YES	1030	0.3
TCGA-ED-A97K-01	TCGA-ED-A97K-01A	TCGA-ED-A97K-01	TCGA-ED-A97K	TCGA Liver Cancer (LIHC)	liver hepatocellular carcinoma	Liver			Mild	54	3.8	8	5.1	TCGA-ED-A97K-F68560	TCGA-ED-A97K	TCGA-ED-A97K-01A	0.1	1	NA		4	5.8	4.6	-20073	92	NA	0	6	NA		NA	0	20	3			2014-12-02	MALE	170	Alcohol consumption		Hepatocholangiocarcinoma (Mixed)	No	C22.0	1980-03-01	C22.0	YES	1650	0.3
TCGA-EP-A12J-01	TCGA-EP-A12J-01A	TCGA-EP-A12J-01	TCGA-EP-A12J	TCGA Liver Cancer (LIHC)	liver hepatocellular carcinoma	Liver				62	3.8	4.2	5.1	TCGA-EP-A12J-F40456	TCGA-EP-A12J	TCGA-EP-A12J-01A	0.2	0.4	1	B	0.7	1.3	0.8	-22997	59	NA	0	570	NA		NA	NA	NA	NA			2013-02-20	MALE	173	Hepatitis C	Sarcoidosis	Hepatocellular Carcinoma	No	C22.0	1970-03-01	C22.0	YES	300	NA
TCGA-EP-A26S-01	TCGA-EP-A26S-01A	TCGA-EP-A26S-01	TCGA-EP-A26S	TCGA Liver Cancer (LIHC)	liver hepatocellular carcinoma	Liver			Mild	70	3.8	3.5	5.1	TCGA-EP-A26S-F39041	TCGA-EP-A26S	TCGA-EP-A26S-01A	0.2	0.4	NA		NA	NA	NA	-25677	91	NA	0	608	NA		1	0	NA	NA	0 - No Fibrosis		2013-01-09	MALE	168	Alcohol consumption		Hepatocellular Carcinoma	No	C22.0	1970-03-01	C22.0	YES	520	9.5
TCGA-EP-A2KA-01	TCGA-EP-A2KA-01A	TCGA-EP-A2KA-01	TCGA-EP-A2KA	TCGA Liver Cancer (LIHC)	liver hepatocellular carcinoma	Liver	NO	YES		52	NA	NA	NA	TCGA-EP-A2KA-F41362	TCGA-EP-A2KA	TCGA-EP-A2KA-01A	NA	NA	2		NA	1	0.7	-19214	106	627	0	111	433	433	0	0	NA	13	1,2 - Portal Fibrosis		2013-03-15	FEMALE	178	No History of Primary Risk Factors		Hepatocellular Carcinoma	No	C22.0	1970-03-01	C22.0	YES	400	NA
TCGA-EP-A2KB-01	TCGA-EP-A2KB-01A	TCGA-EP-A2KB-01	TCGA-EP-A2KB	TCGA Liver Cancer (LIHC)	liver hepatocellular carcinoma	Liver	NO	NO		46	3.8	3.8	5.1	TCGA-EP-A2KB-F41390	TCGA-EP-A2KB	TCGA-EP-A2KB-01A	0.2	1.4	NA	A	NA	1	NA	-16835	50	596	0	60	NA	161	1	0	9	2128			2013-03-18	FEMALE	165	Hepatitis C	Cirrhosis, Alcohol abuse	Hepatocellular Carcinoma	No	C22.0	1970-03-01	C22.0	YES	1210	NA
TCGA-EP-A2KC-01	TCGA-EP-A2KC-01A	TCGA-EP-A2KC-01	TCGA-EP-A2KC	TCGA Liver Cancer (LIHC)	liver hepatocellular carcinoma	Liver				62	3.6	3.1	4.8	TCGA-EP-A2KC-F17206	TCGA-EP-A2KC	TCGA-EP-A2KC-01A	NA	NA	NA	A	NA	NA	NA	-22677	30	19	0	NA	NA		0	0	NA	43			2011-10-05	MALE	171	Hepatitis C	Liver Cirrhosis, Moderate alcohol use on weekends	Hepatocellular Carcinoma	No	C22.0	1970-03-01	C22.0	YES	260	0.8
TCGA-EP-A3JL-01	TCGA-EP-A3JL-01A	TCGA-EP-A3JL-01	TCGA-EP-A3JL	TCGA Liver Cancer (LIHC)	liver hepatocellular carcinoma	Liver				76	3.2	4.1	4.8	TCGA-EP-A3JL-F37140	TCGA-EP-A3JL	TCGA-EP-A3JL-01A	0	0.6	NA	A	0.6	1.1	NA	-27886	22	NA	0	303	NA		0	0	9	13			2012-11-27	MALE	168	Alcohol consumption		Hepatocellular Carcinoma	No	C22.0	1970-03-01	C22.0	YES	570	0.9
TCGA-EP-A3RK-01	TCGA-EP-A3RK-01A	TCGA-EP-A3RK-01	TCGA-EP-A3RK	TCGA Liver Cancer (LIHC)	liver hepatocellular carcinoma	Liver	YES			73	3.5	4.3	4.8	TCGA-EP-A3RK-F40454	TCGA-EP-A3RK	TCGA-EP-A3RK-01A	0	0.6	NA	A	NA	NA	NA	-26985	14	NA	0	363	NA	320	0	0	NA	7	1,2 - Portal Fibrosis		2013-02-20	MALE	178	Alcohol consumption		Hepatocellular Carcinoma	No	C22.0	1970-03-01	C22.0	YES	1040	0.9
TCGA-ES-A2HS-01	TCGA-ES-A2HS-01A	TCGA-ES-A2HS-01	TCGA-ES-A2HS	TCGA Liver Cancer (LIHC)	liver hepatocellular carcinoma	Liver			Mild	80	3.5	3.8	5		TCGA-ES-A2HS	TCGA-ES-A2HS-01A	0	1.9	0	A	0.8	1.2	0.6	-29268	1113	688	0	NA	NA		1	0	8	1	0 - No Fibrosis		2011-09-28	MALE	180	No History of Primary Risk Factors	No	Hepatocellular Carcinoma	No	C22.0	1970-03-01	C22.0	YES	320	0.8
TCGA-ES-A2HT-01	TCGA-ES-A2HT-01A	TCGA-ES-A2HT-01	TCGA-ES-A2HT	TCGA Liver Cancer (LIHC)	liver hepatocellular carcinoma	Liver			Mild	54	3.5	4.1	5		TCGA-ES-A2HT	TCGA-ES-A2HT-01A	0	0.6	0	A	0.8	1.2	0.7	-20023	1392	438	0	NA	NA		1	0	10	4	0 - No Fibrosis		2011-09-30	MALE	174	Hepatitis C	no	Hepatocellular Carcinoma	No	C22.0	1970-03-01	C22.0	YES	340	0.3
TCGA-FV-A23B-01	TCGA-FV-A23B-01A	TCGA-FV-A23B-01	TCGA-FV-A23B	TCGA Liver Cancer (LIHC)	liver hepatocellular carcinoma	Liver	NO	NO		70	NA	NA	NA	TCGA-FV-A23B-F45565	TCGA-FV-A23B	TCGA-FV-A23B-01A	NA	NA	NA		NA	NA	NA	-25788	2030	1852	0	987	NA	1453	NA	NA	NA	NA			2013-07-17	FEMALE	NA	Hepatitis C		Hepatocellular Carcinoma	No	C22.0	1970-03-01	C22.0	YES	110	NA
TCGA-FV-A2QQ-01	TCGA-FV-A2QQ-01A	TCGA-FV-A2QQ-01	TCGA-FV-A2QQ	TCGA Liver Cancer (LIHC)	liver hepatocellular carcinoma	Liver				80	NA	NA	NA	TCGA-FV-A2QQ-F57856	TCGA-FV-A2QQ	TCGA-FV-A2QQ-01A	NA	NA	NA		NA	NA	NA	-29354	71	NA	0	729	NA		NA	NA	NA	NA			2014-03-27	MALE	NA	Alcohol consumption		Hepatocellular Carcinoma	No	C22.0	1970-03-01	C22.0	YES	150	NA
TCGA-FV-A2QR-01	TCGA-FV-A2QR-01A	TCGA-FV-A2QR-01	TCGA-FV-A2QR	TCGA Liver Cancer (LIHC)	liver hepatocellular carcinoma	Liver	NO	NO		75	NA	NA	NA	TCGA-FV-A2QR-F42770	TCGA-FV-A2QR	TCGA-FV-A2QR-01A	NA	NA	1		NA	NA	NA	NA	1764	581	0	NA	NA	561	NA	NA	NA	NA			2013-04-30	MALE	NA	Other	Male, IDDM for 30+years	Hepatocellular Carcinoma	No	C22.0	1970-03-01	C22.0	YES	100	NA
TCGA-FV-A3I0-01	TCGA-FV-A3I0-01A	TCGA-FV-A3I0-01	TCGA-FV-A3I0	TCGA Liver Cancer (LIHC)	liver hepatocellular carcinoma	Liver	YES	NO		76	NA	4.4	NA	TCGA-FV-A3I0-F57854	TCGA-FV-A3I0	TCGA-FV-A3I0-01A	NA	0.4	NA		NA	NA	NA	-28101	70	NA	0	848	NA	159	NA	NA	NA	NA			2014-03-27	FEMALE	NA	No History of Primary Risk Factors		Hepatocholangiocarcinoma (Mixed)	No	C22.0	1971-03-01	C22.0	YES	190	NA
TCGA-FV-A3I1-01	TCGA-FV-A3I1-01A	TCGA-FV-A3I1-01	TCGA-FV-A3I1	TCGA Liver Cancer (LIHC)	liver hepatocellular carcinoma	Liver				81	NA	NA	NA	TCGA-FV-A3I1-F42771	TCGA-FV-A3I1	TCGA-FV-A3I1-01A	NA	NA	NA		NA	NA	NA	NA	76	247	0	0	NA		NA	NA	NA	NA	0 - No Fibrosis		2013-04-30	FEMALE	NA	Alcohol consumption		Hepatocellular Carcinoma	No	C22.0	1970-03-01	C22.0	YES	70	NA
TCGA-FV-A495-01	TCGA-FV-A495-01A	TCGA-FV-A495-01	TCGA-FV-A495	TCGA Liver Cancer (LIHC)	liver hepatocellular carcinoma	Liver			Mild	51	3.8	4	5		TCGA-FV-A495	TCGA-FV-A495-01A	0.3	1	1		0.6	1.1	1	-18740	56	NA	0	1	NA		NA	0	8	39	3,4 - Fibrous Speta		2013-02-21	FEMALE	172	Hepatitis C		Hepatocellular Carcinoma	No	C22.0	1970-03-01	C22.0	YES	70	NA
TCGA-FV-A496-01	TCGA-FV-A496-01A	TCGA-FV-A496-01	TCGA-FV-A496	TCGA Liver Cancer (LIHC)	liver hepatocellular carcinoma	Liver			None	84	3.8	2.8	5		TCGA-FV-A496	TCGA-FV-A496-01A	0.3	0.9	3		0.9	1.1	1	-30950	51	NA	0	10	NA		NA	0	8	67	0 - No Fibrosis		2013-02-21	FEMALE	162	No History of Primary Risk Factors		Hepatocellular Carcinoma	No	C22.0	1970-03-01	C22.0	YES	70	0.9
TCGA-FV-A4ZP-01	TCGA-FV-A4ZP-01A	TCGA-FV-A4ZP-01	TCGA-FV-A4ZP	TCGA Liver Cancer (LIHC)	liver hepatocellular carcinoma	Liver	NO	NO		78	NA	NA	NA	TCGA-FV-A4ZP-F64063	TCGA-FV-A4ZP	TCGA-FV-A4ZP-01A	NA	NA	NA		NA	NA	NA	-28771	2519	2486	0	1836	NA		NA	NA	NA	20326			2014-08-25	MALE	168	Alcohol consumption		Hepatocellular Carcinoma	No	C22.0	1970-03-01	C22.0	YES	210	NA
TCGA-FV-A4ZQ-01	TCGA-FV-A4ZQ-01A	TCGA-FV-A4ZQ-01	TCGA-FV-A4ZQ	TCGA Liver Cancer (LIHC)	liver hepatocellular carcinoma	Liver				52	3.8	2.4	5		TCGA-FV-A4ZQ	TCGA-FV-A4ZQ-01A	0.2	1.8	NA		0.7	1	1	-19090	224	NA	0	12	NA		NA	NA	NA	NA			2013-03-15	MALE	NA	Hepatitis C		Hepatocellular Carcinoma	No	C22.0	1970-03-01	C22.0	YES	160	2
TCGA-G3-A25S-01	TCGA-G3-A25S-01A	TCGA-G3-A25S-01	TCGA-G3-A25S	TCGA Liver Cancer (LIHC)	liver hepatocellular carcinoma	Liver	YES	YES	Mild	64	0.3	0.4	0.5	TCGA-G3-A25S-F33638	TCGA-G3-A25S	TCGA-G3-A25S-01A	0	1.2	0	A	0.6	1.4	1	-23571	707	416	0	37	NA	37	1	0	10	281	6 - Established Cirrhosis	Scheduled Follow-up Submission	2012-07-11	MALE	166	Alcohol consumption		Hepatocellular Carcinoma	No	C22.0	1970-03-01	C22.0	YES	480	0.9
TCGA-G3-A25T-01	TCGA-G3-A25T-01A	TCGA-G3-A25T-01	TCGA-G3-A25T	TCGA Liver Cancer (LIHC)	liver hepatocellular carcinoma	Liver	NO	NO	None	45	0.3	0.4	0.5	TCGA-G3-A25T-F33639	TCGA-G3-A25T		0	2	NA	A	0.4	1.4	0.7	-16461	NA	NA	0	1553	452	452	0	0	10	7	0 - No Fibrosis	Scheduled Follow-up Submission	2012-07-11	FEMALE	167	Hepatitis C		Hepatocellular Carcinoma	No	C22.0	1970-03-01	C22.0	YES	NA	0.9
TCGA-G3-A25U-01	TCGA-G3-A25U-01A	TCGA-G3-A25U-01	TCGA-G3-A25U	TCGA Liver Cancer (LIHC)	liver hepatocellular carcinoma	Liver			Mild	63	0.3	0.3	0.5	TCGA-G3-A25U-F33636	TCGA-G3-A25U	TCGA-G3-A25U-01A	0	0.3	NA	A	0.4	1.1	0.5	-23207	1281	NA	0	1636	NA		0	0	10	10	0 - No Fibrosis	Scheduled Follow-up Submission	2012-07-11	FEMALE	153	Hepatitis B		Hepatocellular Carcinoma	No	C22.0	1970-03-01	C22.0	YES	350	0.9
TCGA-G3-A25V-01	TCGA-G3-A25V-01A	TCGA-G3-A25V-01	TCGA-G3-A25V	TCGA Liver Cancer (LIHC)	liver hepatocellular carcinoma	Liver	NO	NO	None	68	0.3	0.4	0.5	TCGA-G3-A25V-F40088	TCGA-G3-A25V	TCGA-G3-A25V-01A	0	0.6	0	A	0.6	1.4	0.7	-25144	223	NA	0	860	NA	489	2	0	10	15	6 - Established Cirrhosis		2013-02-12	MALE	187	Alcohol consumption		Hepatocellular Carcinoma	No	C22.0	1970-03-01	C22.0	YES	100	0.9
TCGA-G3-A25W-01	TCGA-G3-A25W-01A	TCGA-G3-A25W-01	TCGA-G3-A25W	TCGA Liver Cancer (LIHC)	liver hepatocellular carcinoma	Liver			None	79	0.3	0.4	0.5	TCGA-G3-A25W-F40230	TCGA-G3-A25W	TCGA-G3-A25W-01A	0	0.3	3	A	0.4	1.1	1.5	-29018	419	NA	0	935	NA		0	0	9	6	0 - No Fibrosis		2013-02-14	FEMALE	157	No History of Primary Risk Factors		Hepatocellular Carcinoma	No	C22.0	1970-03-01	C22.0	YES	260	0.8
TCGA-G3-A25X-01	TCGA-G3-A25X-01A	TCGA-G3-A25X-01	TCGA-G3-A25X	TCGA Liver Cancer (LIHC)	liver hepatocellular carcinoma	Liver			Mild	73	0.3	0.4	0.5	TCGA-G3-A25X-F33634	TCGA-G3-A25X	TCGA-G3-A25X-01A	0	1.1	NA	A	0.4	1.4	0.8	-26988	1346	NA	0	1779	NA		0	0	10	11	1,2 - Portal Fibrosis	Scheduled Follow-up Submission	2012-07-11	MALE	165	Hepatitis B		Hepatocellular Carcinoma	No	C22.0	1970-03-01	C22.0	YES	160	0.9
TCGA-G3-A25Y-01	TCGA-G3-A25Y-01A	TCGA-G3-A25Y-01	TCGA-G3-A25Y	TCGA Liver Cancer (LIHC)	liver hepatocellular carcinoma	Liver	NO	NO	Mild	52	0.3	0.4	0.5	TCGA-G3-A25Y-F40098	TCGA-G3-A25Y	TCGA-G3-A25Y-01A	0	0.7	NA	A	0.4	1.1	0.6	-19055	1595	452	0	NA	NA	355	0	0	10	35	3,4 - Fibrous Speta		2013-02-12	FEMALE	158	Hepatitis B		Hepatocellular Carcinoma	No	C22.0	1970-03-01	C22.0	YES	440	0.9
TCGA-G3-A25Z-01	TCGA-G3-A25Z-01A	TCGA-G3-A25Z-01	TCGA-G3-A25Z	TCGA Liver Cancer (LIHC)	liver hepatocellular carcinoma	Liver			Mild	58	0.3	0.4	0.5	TCGA-G3-A25Z-F33635	TCGA-G3-A25Z	TCGA-G3-A25Z-01A	0	0.9	1	A	0.6	1.4	1.1	-21509	233	NA	0	655	NA		0	0	15	44	5 - Nodular Formation and Incomplete Cirrhosis	Scheduled Follow-up Submission	2012-07-11	MALE	173	Hepatitis B		Hepatocellular Carcinoma	No	C22.0	1970-03-01	C22.0	YES	300	0.9
TCGA-G3-A3CG-01	TCGA-G3-A3CG-01A	TCGA-G3-A3CG-01	TCGA-G3-A3CG	TCGA Liver Cancer (LIHC)	liver hepatocellular carcinoma	Liver	YES	NO	Severe	80	0.3	0.4	0.5	TCGA-G3-A3CG-F40228	TCGA-G3-A3CG	TCGA-G3-A3CG-01A	0.3	0.3	NA	A	0.6	1.4	0.9	-29432	261	NA	0	673	NA	329	1	0	10	67	6 - Established Cirrhosis		2013-02-14	MALE	168	Hepatitis C		Hepatocellular Carcinoma	Yes	C22.0	1970-03-01	C22.0	YES	270	0.9
TCGA-G3-A3CH-01	TCGA-G3-A3CH-01A	TCGA-G3-A3CH-01	TCGA-G3-A3CH	TCGA Liver Cancer (LIHC)	liver hepatocellular carcinoma	Liver	NO	NO	Severe	53	0.3	0.3	0.5	TCGA-G3-A3CH-F40093	TCGA-G3-A3CH	TCGA-G3-A3CH-01A	0	0.7	NA	A	0.6	1.4	0.9	-19473	296	NA	0	780	180	116	0	0	10	41	6 - Established Cirrhosis		2013-02-12	MALE	178	Hepatitis B		Hepatocellular Carcinoma	No	C22.0	1970-03-01	C22.0	YES	120	0.9
TCGA-G3-A3CI-01	TCGA-G3-A3CI-01A	TCGA-G3-A3CI-01	TCGA-G3-A3CI	TCGA Liver Cancer (LIHC)	liver hepatocellular carcinoma	Liver			Mild	71	0.3	0.4	0.5	TCGA-G3-A3CI-F40231	TCGA-G3-A3CI	TCGA-G3-A3CI-01A	0	0.3	NA	A	0.6	1.4	0.9	-26224	258	NA	0	180	NA		1	0	10	2	0 - No Fibrosis		2013-02-14	MALE	167	Non-Alcoholic Fatty Liver Disease		Hepatocellular Carcinoma	No	C22.0	1970-03-01	C22.0	YES	370	0.9
TCGA-G3-A3CJ-01	TCGA-G3-A3CJ-01A	TCGA-G3-A3CJ-01	TCGA-G3-A3CJ	TCGA Liver Cancer (LIHC)	liver hepatocellular carcinoma	Liver	YES	NO	Severe	52	0.3	0.4	0.5	TCGA-G3-A3CJ-F40234	TCGA-G3-A3CJ	TCGA-G3-A3CJ-01A	0	1	NA	A	0.5	1.4	0.8	-19305	113	NA	0	594	NA	296	0	0	10	3	5 - Nodular Formation and Incomplete Cirrhosis		2013-02-14	MALE	174	Hepatitis C		Hepatocellular Carcinoma	No	C22.0	1970-03-01	C22.0	YES	20	0.9
TCGA-G3-A3CK-01	TCGA-G3-A3CK-01A	TCGA-G3-A3CK-01	TCGA-G3-A3CK	TCGA Liver Cancer (LIHC)	liver hepatocellular carcinoma	Liver			Mild	61	0.3	0.2	0.5	TCGA-G3-A3CK-F40227	TCGA-G3-A3CK	TCGA-G3-A3CK-01A	0	0.8	1	A	0.6	1.4	1.1	-22462	132	NA	0	585	NA		0	0	10	3	6 - Established Cirrhosis		2013-02-14	MALE	170	Hepatitis B		Hepatocellular Carcinoma	No	C22.0	1970-03-01	C22.0	YES	520	0.9
TCGA-G3-A5SI-01	TCGA-G3-A5SI-01A	TCGA-G3-A5SI-01	TCGA-G3-A5SI	TCGA Liver Cancer (LIHC)	liver hepatocellular carcinoma	Liver			Mild	44	3.3	2.8	4.8	TCGA-G3-A5SI-F59276	TCGA-G3-A5SI		0	0.7	NA	A	0.6	1.4	0.4	-16126	NA	768	0	447	NA		1	0	10	9	6 - Established Cirrhosis		2014-05-07	MALE	177	Hepatitis C		Hepatocellular Carcinoma	No	C22.0	1970-03-01	C22.0	YES	NA	0.9
TCGA-G3-A5SJ-01	TCGA-G3-A5SJ-01A	TCGA-G3-A5SJ-01	TCGA-G3-A5SJ	TCGA Liver Cancer (LIHC)	liver hepatocellular carcinoma	Liver			Mild	59	3.3	4.1	4.8	TCGA-G3-A5SJ-F62744	TCGA-G3-A5SJ	TCGA-G3-A5SJ-01A	0	0.5	NA	B	0.6	1.4	1.3	-21848	285	NA	0	698	NA		0	0	10	3	6 - Established Cirrhosis		2014-07-24	MALE	171	Alcohol consumption|Hepatitis C		Hepatocellular Carcinoma	No	C22.0	1970-03-01	C22.0	YES	290	0.9
TCGA-G3-A5SK-01	TCGA-G3-A5SK-01A	TCGA-G3-A5SK-01	TCGA-G3-A5SK	TCGA Liver Cancer (LIHC)	liver hepatocellular carcinoma	Liver	NO	NO	Mild	58	3.3	3.3	4.8	TCGA-G3-A5SK-F62745	TCGA-G3-A5SK	TCGA-G3-A5SK-01A	NA	NA	NA	A	0.6	1.4	0.6	-21320	251	NA	0	744	NA	483	0	NA	NA	NA	6 - Established Cirrhosis		2014-07-24	MALE	169	Hepatitis C		Hepatocellular Carcinoma	No	C22.0	1970-03-01	C22.0	YES	650	0.9
TCGA-G3-A5SL-01	TCGA-G3-A5SL-01A	TCGA-G3-A5SL-01	TCGA-G3-A5SL	TCGA Liver Cancer (LIHC)	liver hepatocellular carcinoma	Liver			None	70	3.1	4.2	4.7	TCGA-G3-A5SL-F62747	TCGA-G3-A5SL	TCGA-G3-A5SL-01A	0	0.8	NA		0.6	1.4	1	-25671	236	NA	0	621	NA		0	0	10	4	0 - No Fibrosis		2014-07-24	MALE	180	Alcohol consumption		Hepatocellular Carcinoma	No	C22.0	1970-03-01	C22.0	YES	220	0.9
TCGA-G3-A5SM-01	TCGA-G3-A5SM-01A	TCGA-G3-A5SM-01	TCGA-G3-A5SM	TCGA Liver Cancer (LIHC)	liver hepatocellular carcinoma	Liver	NO	NO		58	3.3	3.2	4.8	TCGA-G3-A5SM-F62748	TCGA-G3-A5SM	TCGA-G3-A5SM-01A	0	0.6	NA	A	0.5	1.4	0.5	-21236	111	NA	0	520	NA	252	1	0	10	12	6 - Established Cirrhosis		2014-07-24	MALE	184	Alcohol consumption|Hepatitis C		Hepatocellular Carcinoma	No	C22.0	1970-03-01	C22.0	YES	160	0.9
TCGA-G3-A6UC-01	TCGA-G3-A6UC-01A	TCGA-G3-A6UC-01	TCGA-G3-A6UC	TCGA Liver Cancer (LIHC)	liver hepatocellular carcinoma	Liver	NO	NO	Mild	65	3.3	4.6	4.8	TCGA-G3-A6UC-F64551	TCGA-G3-A6UC	TCGA-G3-A6UC-01A	0	1	NA	A	0.6	1.4	0.9	-23793	266	NA	0	671	NA	639	0	0	10	4	6 - Established Cirrhosis		2014-09-04	MALE	182	Alcohol consumption		Hepatocellular Carcinoma	No	C22.0	1970-03-01	C22.0	YES	410	0.9
TCGA-G3-A7M5-01	TCGA-G3-A7M5-01A	TCGA-G3-A7M5-01	TCGA-G3-A7M5	TCGA Liver Cancer (LIHC)	liver hepatocellular carcinoma	Liver			None	76	3.3	4.1	4.8	TCGA-G3-A7M5-F65810	TCGA-G3-A7M5	TCGA-G3-A7M5-01A	0	0.5	NA	A	0.6	1.4	1.9	-27963	217	NA	0	447	NA		0	0	10	6	0 - No Fibrosis		2014-09-30	MALE	164	Alcohol consumption		Hepatocellular Carcinoma	No	C22.0	1970-03-01	C22.0	YES	720	0.9
TCGA-G3-A7M6-01	TCGA-G3-A7M6-01A	TCGA-G3-A7M6-01	TCGA-G3-A7M6	TCGA Liver Cancer (LIHC)	liver hepatocellular carcinoma	Liver	NO	NO	Mild	60	3.3	3.6	4.8	TCGA-G3-A7M6-F67241	TCGA-G3-A7M6	TCGA-G3-A7M6-01A	0	0.5	NA	A	0.4	1.1	0.6	-22205	212	NA	0	632	NA	584	0	0	10	24	1,2 - Portal Fibrosis		2014-11-03	FEMALE	158	Hepatitis C		Hepatocellular Carcinoma	No	C22.0	1970-03-01	C22.0	YES	680	0.9
TCGA-G3-A7M7-01	TCGA-G3-A7M7-01A	TCGA-G3-A7M7-01	TCGA-G3-A7M7	TCGA Liver Cancer (LIHC)	liver hepatocellular carcinoma	Liver			Severe	65	3.2	3.5	4.6	TCGA-G3-A7M7-F67243	TCGA-G3-A7M7	TCGA-G3-A7M7-01A	0	0.5	NA	A	0.7	1.2	0.6	-24002	112	NA	0	361	NA		0	0	7	4	3,4 - Fibrous Speta		2014-11-03	MALE	181	Alcohol consumption		Hepatocellular Carcinoma	No	C22.0	1970-03-01	C22.0	YES	750	0.9
TCGA-G3-A7M8-01	TCGA-G3-A7M8-01A	TCGA-G3-A7M8-01	TCGA-G3-A7M8	TCGA Liver Cancer (LIHC)	liver hepatocellular carcinoma	Liver				31	3.3	3.5	4.8	TCGA-G3-A7M8-F65814	TCGA-G3-A7M8	TCGA-G3-A7M8-01A	0	1.8	NA	A	0.6	1.4	0.7	-11527	97	NA	0	430	NA		0	0	10	5	6 - Established Cirrhosis		2014-09-30	MALE	NA	Alcohol consumption		Hepatocellular Carcinoma	No	C22.0	1970-03-01	C22.0	YES	180	0.9
TCGA-G3-A7M9-01	TCGA-G3-A7M9-01A	TCGA-G3-A7M9-01	TCGA-G3-A7M9	TCGA Liver Cancer (LIHC)	liver hepatocellular carcinoma	Liver			None	70	3.3	3.3	4.8	TCGA-G3-A7M9-F65815	TCGA-G3-A7M9	TCGA-G3-A7M9-01A	0	0.4	NA	A	0.6	1.4	1	-25588	86	56	0	NA	NA		0	0	10	22868	6 - Established Cirrhosis		2014-09-30	MALE	170	Hemochromatosis		Hepatocellular Carcinoma	No	C22.0	1970-03-01	C22.0	YES	1500	0.9
TCGA-G3-AAUZ-01	TCGA-G3-AAUZ-01A	TCGA-G3-AAUZ-01	TCGA-G3-AAUZ	TCGA Liver Cancer (LIHC)	liver hepatocellular carcinoma	Liver			Severe	48	3.3	3.8	4.8	TCGA-G3-AAUZ-F67244	TCGA-G3-AAUZ		0	0.3	NA	A	0.6	1.4	0.8	-17760	NA	NA	0	480	NA		0	0	10	3	1,2 - Portal Fibrosis		2014-11-03	MALE	160	Hepatitis B|Non-Alcoholic Fatty Liver Disease		Hepatocellular Carcinoma	No	C22.0	1970-03-01	C22.0	YES	NA	0.9
TCGA-G3-AAV0-01	TCGA-G3-AAV0-01A	TCGA-G3-AAV0-01	TCGA-G3-AAV0	TCGA Liver Cancer (LIHC)	liver hepatocellular carcinoma	Liver			None	58	3.3	4.2	4.8	TCGA-G3-AAV0-F67245	TCGA-G3-AAV0		0	0.6	NA	A	0.6	1.4	0.9	-21249	NA	NA	0	476	NA		0	0	10	4	0 - No Fibrosis		2014-11-03	MALE	158	Hepatitis B		Hepatocellular Carcinoma	No	C22.0	1970-03-01	C22.0	YES	NA	0.9
TCGA-G3-AAV1-01	TCGA-G3-AAV1-01A	TCGA-G3-AAV1-01	TCGA-G3-AAV1	TCGA Liver Cancer (LIHC)	liver hepatocellular carcinoma	Liver	NO	NO	Severe	51	3.3	3.2	4.8	TCGA-G3-AAV1-F65936	TCGA-G3-AAV1		0	0.7	NA	B	0.6	1.4	0.7	-18973	NA	359	0	NA	NA	49	1	0	10	8	6 - Established Cirrhosis		2014-10-01	MALE	181	Hepatitis B		Hepatocellular Carcinoma	No	C22.0	1970-03-01	C22.0	YES	NA	0.9
TCGA-G3-AAV2-01	TCGA-G3-AAV2-01A	TCGA-G3-AAV2-01	TCGA-G3-AAV2	TCGA Liver Cancer (LIHC)	liver hepatocellular carcinoma	Liver				50	3.3	4.2	4.8	TCGA-G3-AAV2-F67246	TCGA-G3-AAV2	TCGA-G3-AAV2-01A	0	0.7	NA	A	0.6	1.4	1	-18363	136	NA	0	372	NA		0	0	10	4	6 - Established Cirrhosis		2014-11-03	MALE	NA	Alcohol consumption|Hepatitis C		Hepatocellular Carcinoma	No	C22.0	1970-03-01	C22.0	YES	500	0.9
TCGA-G3-AAV3-01	TCGA-G3-AAV3-01A	TCGA-G3-AAV3-01	TCGA-G3-AAV3	TCGA Liver Cancer (LIHC)	liver hepatocellular carcinoma	Liver			Severe	58	3.4	4.4	4.8	TCGA-G3-AAV3-F67247	TCGA-G3-AAV3	TCGA-G3-AAV3-01A	0	0.6	1	A	0.5	0.9	0.6	-21449	98	NA	0	412	NA		1	0	7	5	6 - Established Cirrhosis		2014-11-03	FEMALE	168	Alcohol consumption|Hepatitis C|Non-Alcoholic Fatty Liver Disease		Hepatocellular Carcinoma	No	C22.0	1970-03-01	C22.0	YES	150	0.9
TCGA-G3-AAV4-01	TCGA-G3-AAV4-01A	TCGA-G3-AAV4-01	TCGA-G3-AAV4	TCGA Liver Cancer (LIHC)	liver hepatocellular carcinoma	Liver				83	3.3	2.7	4.8	TCGA-G3-AAV4-F65940	TCGA-G3-AAV4	TCGA-G3-AAV4-01A	0	0.8	2	A	0.4	1.1	1.1	-30466	423	27	0	NA	NA		0	0	10	4	3,4 - Fibrous Speta		2014-10-01	FEMALE	156	Hepatitis B		Hepatocellular Carcinoma	No	C22.0	1970-03-01	C22.0	YES	470	0.9
TCGA-G3-AAV5-01	TCGA-G3-AAV5-01A	TCGA-G3-AAV5-01	TCGA-G3-AAV5	TCGA Liver Cancer (LIHC)	liver hepatocellular carcinoma	Liver	YES	NO		67	3.3	4.2	4.8	TCGA-G3-AAV5-F65955	TCGA-G3-AAV5		0	0.4	NA	A	0.6	1.4	0.8	-24655	NA	NA	0	354	NA	117	1	NA	NA	NA	6 - Established Cirrhosis		2014-10-01	MALE	165	Alcohol consumption		Hepatocellular Carcinoma	No	C22.0	1970-03-01	C22.0	YES	NA	0.9
TCGA-G3-AAV6-01	TCGA-G3-AAV6-01A	TCGA-G3-AAV6-01	TCGA-G3-AAV6	TCGA Liver Cancer (LIHC)	liver hepatocellular carcinoma	Liver	NO	NO	Severe	53	3.4	3.9	5.2	TCGA-G3-AAV6-F65959	TCGA-G3-AAV6		0	1.6	NA	A	0.6	1.4	0.9	-19556	NA	65	0	NA	NA	44	0	0	10	57875	0 - No Fibrosis		2014-10-01	FEMALE	165	No History of Primary Risk Factors		Hepatocellular Carcinoma	No	C22.0	1970-03-01	C22.0	YES	NA	0.8
TCGA-G3-AAV7-01	TCGA-G3-AAV7-01A	TCGA-G3-AAV7-01	TCGA-G3-AAV7	TCGA Liver Cancer (LIHC)	liver hepatocellular carcinoma	Liver			Mild	38	3.3	4	4.8	TCGA-G3-AAV7-F67249	TCGA-G3-AAV7	TCGA-G3-AAV7-01A	0	0.9	NA	A	0.6	1.4	1.1	-14229	52	NA	0	361	NA		0	0	10	3	5 - Nodular Formation and Incomplete Cirrhosis		2014-11-03	MALE	165	Hepatitis B		Hepatocellular Carcinoma	No	C22.0	1970-03-01	C22.0	YES	120	0.9
TCGA-GJ-A3OU-01	TCGA-GJ-A3OU-01A	TCGA-GJ-A3OU-01	TCGA-GJ-A3OU	TCGA Liver Cancer (LIHC)	liver hepatocellular carcinoma	Liver				59	3.5	3.2	5	TCGA-GJ-A3OU-F70294	TCGA-GJ-A3OU	TCGA-GJ-A3OU-01A	0	0.9	1		0.6	1.4	0.6	-21671	69	NA	0	879	NA	879	NA	0	25	8			2015-03-27	MALE	167	Alcohol consumption|Non-Alcoholic Fatty Liver Disease|Other	hepatic cirrhosis	Hepatocellular Carcinoma	No	C22.0	1974-03-01	C22.0	YES	130	0.8
TCGA-GJ-A6C0-01	TCGA-GJ-A6C0-01A	TCGA-GJ-A6C0-01	TCGA-GJ-A6C0	TCGA Liver Cancer (LIHC)	liver hepatocellular carcinoma	Liver				75	NA	NA	NA		TCGA-GJ-A6C0	TCGA-GJ-A6C0-01A	NA	NA	1		NA	NA	NA	-27626	310	31	0	NA	NA		NA	NA	NA	NA			2013-11-27	FEMALE	160	No History of Primary Risk Factors		Hepatocellular Carcinoma	No	C22.0	1970-03-01	C22.0	YES	170	NA
TCGA-GJ-A9DB-01	TCGA-GJ-A9DB-01A	TCGA-GJ-A9DB-01	TCGA-GJ-A9DB	TCGA Liver Cancer (LIHC)	liver hepatocellular carcinoma	Liver				68	3.5	4.5	5		TCGA-GJ-A9DB	TCGA-GJ-A9DB-01A	0	0.5	1		0.8	1.4	1.1	-25020	132	67	0	NA	NA		NA	NA	NA	NA			2014-05-07	MALE	187	No History of Primary Risk Factors		Hepatocellular Carcinoma	No	C22.0	1970-03-01	C22.0	YES	540	0.7
TCGA-HP-A5MZ-01	TCGA-HP-A5MZ-01A	TCGA-HP-A5MZ-01	TCGA-HP-A5MZ	TCGA Liver Cancer (LIHC)	liver hepatocellular carcinoma	Liver				78	NA	NA	NA	TCGA-HP-A5MZ-F64772	TCGA-HP-A5MZ	TCGA-HP-A5MZ-01A	NA	NA	NA		62	120	124	-22702	NA	91	0	NA	NA		NA	NA	NA	NA			2014-09-11	MALE	185	No History of Primary Risk Factors		Hepatocellular Carcinoma	No	C22.0	1970-03-01	C22.0	YES	160	0.9
TCGA-K7-A5RF-01	TCGA-K7-A5RF-01A	TCGA-K7-A5RF-01	TCGA-K7-A5RF	TCGA Liver Cancer (LIHC)	liver hepatocellular carcinoma	Liver				64	NA	NA	NA	TCGA-K7-A5RF-F64037	TCGA-K7-A5RF	TCGA-K7-A5RF-01A	NA	NA	NA		NA	NA	NA	-23557	102	NA	0	631	NA		NA	NA	NA	5			2014-08-25	MALE	177	Hepatitis C		Hepatocellular Carcinoma	No	C22.0	1970-03-01	C22.0	YES	1350	NA
TCGA-K7-A5RG-01	TCGA-K7-A5RG-01A	TCGA-K7-A5RG-01	TCGA-K7-A5RG	TCGA Liver Cancer (LIHC)	liver hepatocellular carcinoma	Liver				66	NA	NA	NA	TCGA-K7-A5RG-F64039	TCGA-K7-A5RG	TCGA-K7-A5RG-01A	NA	NA	1		NA	NA	NA	-24218	100	NA	0	519	NA		NA	NA	NA	19			2014-08-25	MALE	173	Alcohol consumption|Hepatitis C		Hepatocellular Carcinoma	No	C22.0	1970-03-01	C22.0	YES	630	NA
TCGA-K7-A6G5-01	TCGA-K7-A6G5-01A	TCGA-K7-A6G5-01	TCGA-K7-A6G5	TCGA Liver Cancer (LIHC)	liver hepatocellular carcinoma	Liver				66	NA	NA	NA	TCGA-K7-A6G5-F64040	TCGA-K7-A6G5	TCGA-K7-A6G5-01A	NA	NA	NA		NA	NA	NA	-24233	31	NA	0	512	NA		0	NA	NA	NA			2014-08-25	MALE	184	Alcohol consumption|Hepatitis B|Hepatitis C|Hemochromatosis		Hepatocellular Carcinoma	No	C22.0	1970-03-01	C22.0	YES	60	NA
TCGA-K7-AAU7-01	TCGA-K7-AAU7-01A	TCGA-K7-AAU7-01	TCGA-K7-AAU7	TCGA Liver Cancer (LIHC)	liver hepatocellular carcinoma	Liver				61	NA	NA	NA	TCGA-K7-AAU7-F70895	TCGA-K7-AAU7		NA	NA	2	A	NA	NA	NA	-22476	NA	NA	0	359	NA	58	0	0	10	290			2015-03-10	MALE	NA	Hepatitis C|Hemochromatosis		Hepatocholangiocarcinoma (Mixed)	No	C22.0	1980-03-01	C22.0	YES	NA	0
TCGA-KR-A7K0-01	TCGA-KR-A7K0-01A	TCGA-KR-A7K0-01	TCGA-KR-A7K0	TCGA Liver Cancer (LIHC)	liver hepatocellular carcinoma	Liver				65	3.5	2.8	4.9		TCGA-KR-A7K0		0.2	1.3	NA		0.7	1.3	0.7	-23974	NA	65	0	NA	NA		NA	0	8	11			2014-05-28	MALE	174	Alcohol consumption|Hepatitis C		Hepatocellular Carcinoma	No	C22.0	1970-03-01	C22.0	YES	NA	NA
TCGA-KR-A7K2-01	TCGA-KR-A7K2-01A	TCGA-KR-A7K2-01	TCGA-KR-A7K2	TCGA Liver Cancer (LIHC)	liver hepatocellular carcinoma	Liver				64	3.5	3.3	4.9	TCGA-KR-A7K2-F72748	TCGA-KR-A7K2	TCGA-KR-A7K2-01A	0.2	1.5	NA		0.7	1.3	1.1	-23699	85	NA	0	829	NA		NA	0	8	14			2015-11-24	MALE	166	Hepatitis C		Hepatocholangiocarcinoma (Mixed)	No	C22.0	1980-03-01	C22.0	YES	70	NA
TCGA-KR-A7K7-01	TCGA-KR-A7K7-01A	TCGA-KR-A7K7-01	TCGA-KR-A7K7	TCGA Liver Cancer (LIHC)	liver hepatocellular carcinoma	Liver	YES	NO		61	3.5	3.4	4.9	TCGA-KR-A7K7-F71440	TCGA-KR-A7K7	TCGA-KR-A7K7-01A	0.2	1.4	NA		0.5	1	0.8	-22587	461	NA	0	951	NA	239	NA	0	8	308836			2015-03-25	FEMALE	168	No History of Primary Risk Factors		Hepatocellular Carcinoma	No	C22.0	1970-03-01	C22.0	YES	140	NA
TCGA-KR-A7K8-01	TCGA-KR-A7K8-01A	TCGA-KR-A7K8-01	TCGA-KR-A7K8	TCGA Liver Cancer (LIHC)	liver hepatocellular carcinoma	Liver			None	57	3.5	3.3	4.9	TCGA-KR-A7K8-F71274	TCGA-KR-A7K8	TCGA-KR-A7K8-01A	0.2	1.9	1		0.7	1.3	1.1	-20914	435	NA	0	906	NA		NA	0	8	154			2015-03-24	MALE	170	No History of Primary Risk Factors		Hepatocellular Carcinoma	No	C22.0	1970-03-01	C22.0	YES	80	NA
TCGA-LG-A6GG-01	TCGA-LG-A6GG-01A	TCGA-LG-A6GG-01	TCGA-LG-A6GG	TCGA Liver Cancer (LIHC)	liver hepatocellular carcinoma	Liver			None	79	3.4	3.7	4.8	TCGA-LG-A6GG-F59890	TCGA-LG-A6GG	TCGA-LG-A6GG-01A	0.2	0.8	NA	A	0.4	1.1	0.6	-28871	35	NA	0	387	NA		0	NA	NA	NA			2014-05-22	FEMALE	158	Other	Cryptogenic Cirrhosis	Hepatocellular Carcinoma	No	C22.0	1970-03-01	C22.0	YES	1140	9.4
TCGA-LG-A9QC-01	TCGA-LG-A9QC-01A	TCGA-LG-A9QC-01	TCGA-LG-A9QC	TCGA Liver Cancer (LIHC)	liver hepatocellular carcinoma	Liver			Mild	48	3.5	4.7	5	TCGA-LG-A9QC-F69223	TCGA-LG-A9QC	TCGA-LG-A9QC-01A	0.2	2.8	1		0.5	1.3	0.8	-17842	62	NA	0	425	NA		NA	NA	NA	NA			2014-12-30	MALE	188	No History of Primary Risk Factors		Hepatocellular Carcinoma	No	C22.0	1970-03-01	C22.0	YES	1080	9.4
TCGA-LG-A9QD-01	TCGA-LG-A9QD-01A	TCGA-LG-A9QD-01	TCGA-LG-A9QD	TCGA Liver Cancer (LIHC)	liver hepatocellular carcinoma	Liver			Mild	68	3.4	2.9	4.8	TCGA-LG-A9QD-F69200	TCGA-LG-A9QD	TCGA-LG-A9QD-01A	0	0.5	3		0.7	1.5	0.9	-24969	28	NA	0	366	NA		NA	NA	NA	NA			2014-12-30	MALE	168	No History of Primary Risk Factors		Hepatocellular Carcinoma	No	C22.0	1970-03-01	C22.0	YES	1580	NA
TCGA-MI-A75C-01	TCGA-MI-A75C-01A	TCGA-MI-A75C-01	TCGA-MI-A75C	TCGA Liver Cancer (LIHC)	liver hepatocellular carcinoma	Liver				64	3.5	4	4.9	TCGA-MI-A75C-F62894	TCGA-MI-A75C		0.2	1.1	NA	A	0.6	1.3	1	-23441	NA	NA	0	291	NA		1	0	9	4			2014-07-28	MALE	175	Hepatitis C		Hepatocellular Carcinoma	No	C22.0	1970-03-01	C22.0	YES	NA	NA
TCGA-MI-A75E-01	TCGA-MI-A75E-01A	TCGA-MI-A75E-01	TCGA-MI-A75E	TCGA Liver Cancer (LIHC)	liver hepatocellular carcinoma	Liver				61	3.5	3	4.9	TCGA-MI-A75E-F62895	TCGA-MI-A75E	TCGA-MI-A75E-01A	0.2	1.1	1	A	0.6	1.3	NA	-22457	157	NA	0	507	NA		1	0	9	5	1,2 - Portal Fibrosis		2014-07-28	MALE	175	Alcohol consumption|Hepatitis C		Hepatocellular Carcinoma	No	C22.0	1970-03-01	C22.0	YES	80	NA
TCGA-MI-A75G-01	TCGA-MI-A75G-01A	TCGA-MI-A75G-01	TCGA-MI-A75G	TCGA Liver Cancer (LIHC)	liver hepatocellular carcinoma	Liver				63	3.5	2.3	4.9	TCGA-MI-A75G-F58603	TCGA-MI-A75G	TCGA-MI-A75G-01A	0.2	1.7	1	B	0.6	1.3	0.5	-23284	427	NA	0	698	NA		1	0	9	6	6 - Established Cirrhosis		2014-07-28	MALE	178	Alcohol consumption|Hepatitis C		Hepatocellular Carcinoma	No	C22.0	1970-03-01	C22.0	YES	80	NA
TCGA-MR-A520-01	TCGA-MR-A520-01A	TCGA-MR-A520-01	TCGA-MR-A520	TCGA Liver Cancer (LIHC)	liver hepatocellular carcinoma	Liver				58	NA	NA	NA	TCGA-MR-A520-F48052	TCGA-MR-A520	TCGA-MR-A520-01A	NA	NA	NA		NA	NA	NA	-21398	106	NA	0	229	NA		NA	NA	NA	NA			2012-09-14	MALE	179	Other	Moderate alcohol consumption, anti TB drug used for TB positive testing	Hepatocellular Carcinoma	No	C22.0	1970-03-01	C22.0	YES	270	NA
TCGA-MR-A8JO-01	TCGA-MR-A8JO-01A	TCGA-MR-A8JO-01	TCGA-MR-A8JO	TCGA Liver Cancer (LIHC)	liver hepatocellular carcinoma	Liver				34	3.9	4.1	5.1	TCGA-MR-A8JO-F58923	TCGA-MR-A8JO	TCGA-MR-A8JO-01A	0.2	0.8	NA		NA	NA	NA	-12669	184	NA	0	330	NA		NA	NA	NA	2			2014-04-28	MALE	196	Alcohol consumption		Fibrolamellar Carcinoma	No	C22.0	1971-03-01	C22.0	YES	350	NA
TCGA-NI-A4U2-01	TCGA-NI-A4U2-01A	TCGA-NI-A4U2-01	TCGA-NI-A4U2	TCGA Liver Cancer (LIHC)	liver hepatocellular carcinoma	Liver			None	71	NA	NA	NA		TCGA-NI-A4U2	TCGA-NI-A4U2-01A	NA	NA	3		NA	NA	0.8	-26011	2802	1791	0	NA	NA		0	NA	NA	5	1,2 - Portal Fibrosis		2013-06-28	MALE	171	Alcohol consumption		Hepatocellular Carcinoma	No	C22.0	1970-03-01	C22.0	YES	320	NA
TCGA-NI-A8LF-01	TCGA-NI-A8LF-01A	TCGA-NI-A8LF-01	TCGA-NI-A8LF	TCGA Liver Cancer (LIHC)	liver hepatocellular carcinoma	Liver			None	74	NA	1.2	NA	TCGA-NI-A8LF-F69826	TCGA-NI-A8LF	TCGA-NI-A8LF-01A	NA	0.6	1		NA	NA	15	-27162	422	NA	0	799	NA		1	NA	NA	NA			2015-01-21	MALE	171	Alcohol consumption		Hepatocellular Carcinoma	No	C22.0	1970-03-01	C22.0	YES	240	NA
TCGA-O8-A75V-01	TCGA-O8-A75V-01A	TCGA-O8-A75V-01	TCGA-O8-A75V	TCGA Liver Cancer (LIHC)	liver hepatocellular carcinoma	Liver			Mild	54	2.9	3.8	4.4	TCGA-O8-A75V-F66431	TCGA-O8-A75V	TCGA-O8-A75V-01A	0.3	1.9	1	A	0.5	1.5	1	-19850	142	NA	0	538	NA		NA	0	7	7	6 - Established Cirrhosis		2014-10-16	MALE	180	Alcohol consumption|Hepatitis B|Hepatitis C		Hepatocellular Carcinoma	No	C22.0	1970-03-01	C22.0	YES	270	9.3
TCGA-PD-A5DF-01	TCGA-PD-A5DF-01A	TCGA-PD-A5DF-01	TCGA-PD-A5DF	TCGA Liver Cancer (LIHC)	liver hepatocellular carcinoma	Liver				58	NA	NA	NA		TCGA-PD-A5DF	TCGA-PD-A5DF-01A	NA	NA	NA		NA	NA	NA	-21414	1906	639	0	NA	NA		NA	NA	NA	NA			2013-04-30	FEMALE	167	No History of Primary Risk Factors		Hepatocellular Carcinoma	No	C22.0	1970-03-01	C22.0	YES	140	NA
TCGA-QA-A7B7-01	TCGA-QA-A7B7-01A	TCGA-QA-A7B7-01	TCGA-QA-A7B7	TCGA Liver Cancer (LIHC)	liver hepatocellular carcinoma	Liver		NO	Mild	48	3.5	4.2	4.8	TCGA-QA-A7B7-F65031	TCGA-QA-A7B7		0.3	1	NA	A	0.7	1.2	1	-17636	NA	NA	0	94	NA	88	1	0	8	1751	0 - No Fibrosis		2014-10-30	MALE	180	Hepatitis B		Hepatocellular Carcinoma	No	C22.0	1970-03-01	C22.0	YES	NA	10.4
TCGA-RC-A6M4-01	TCGA-RC-A6M4-01A	TCGA-RC-A6M4-01	TCGA-RC-A6M4	TCGA Liver Cancer (LIHC)	liver hepatocellular carcinoma	Liver				74	3.5	2.3	4.8		TCGA-RC-A6M4		0.2	0.6	2	A	0.8	1.3	0.9	-27327	NA	NA	0	22	NA		1	0	44	5			2015-07-09	FEMALE	NA	No History of Primary Risk Factors		Hepatocellular Carcinoma	No	C22.0	1970-03-01	C22.0	YES	NA	NA
TCGA-RC-A6M5-01	TCGA-RC-A6M5-01A	TCGA-RC-A6M5-01	TCGA-RC-A6M5	TCGA Liver Cancer (LIHC)	liver hepatocellular carcinoma	Liver				20	3.5	3.9	4.8		TCGA-RC-A6M5	TCGA-RC-A6M5-01A	0.2	0.5	NA	A	0.8	1.3	0.4	-7634	484	NA	0	15	NA		NA	NA	NA	NA			2015-07-09	FEMALE	NA	No History of Primary Risk Factors		Fibrolamellar Carcinoma	No	C22.0	1971-03-01	C22.0	YES	50	0.9
TCGA-RC-A6M6-01	TCGA-RC-A6M6-01A	TCGA-RC-A6M6-01	TCGA-RC-A6M6	TCGA Liver Cancer (LIHC)	liver hepatocellular carcinoma	Liver				75	3.5	2.8	4.8		TCGA-RC-A6M6	TCGA-RC-A6M6-01A	0.2	2.3	NA	B	0.8	1.3	0.8	-27649	748	NA	0	9	NA		NA	0	44	12986			2015-07-09	MALE	NA	Alcohol consumption		Hepatocellular Carcinoma	No	C22.0	1970-03-01	C22.0	YES	110	0.9
TCGA-RC-A7S9-01	TCGA-RC-A7S9-01A	TCGA-RC-A7S9-01	TCGA-RC-A7S9	TCGA Liver Cancer (LIHC)	liver hepatocellular carcinoma	Liver			Mild	47	3.1	4.3	5.2		TCGA-RC-A7S9	TCGA-RC-A7S9-01A	0.1	0.8	NA	A	0.3	1.2	0.7	-17403	383	NA	0	640	NA		0	0	20	10	6 - Established Cirrhosis		2014-07-21	FEMALE	161	Hepatitis B		Hepatocellular Carcinoma	No	C22.0	1970-03-01	C22.0	YES	20	0.8
TCGA-RC-A7SB-01	TCGA-RC-A7SB-01A	TCGA-RC-A7SB-01	TCGA-RC-A7SB	TCGA Liver Cancer (LIHC)	liver hepatocellular carcinoma	Liver			None	53	3.1	4.8	5.2		TCGA-RC-A7SB		0.1	3.7	NA	B	0.3	1.2	1.1	-19698	NA	NA	0	588	NA		0	0	20	3	0 - No Fibrosis		2014-07-21	MALE	166	Hepatitis B		Hepatocellular Carcinoma	No	C22.0	1970-03-01	C22.0	YES	NA	0.8
TCGA-RC-A7SF-01	TCGA-RC-A7SF-01A	TCGA-RC-A7SF-01	TCGA-RC-A7SF	TCGA Liver Cancer (LIHC)	liver hepatocellular carcinoma	Liver			None	66	3.1	4.4	5.2		TCGA-RC-A7SF	TCGA-RC-A7SF-01A	0.1	0.8	NA	A	0.3	1.2	1	-24432	285	NA	0	579	NA		0	0	20	87	3,4 - Fibrous Speta		2014-07-21	MALE	170	Hepatitis C		Hepatocellular Carcinoma	No	C22.0	1970-03-01	C22.0	YES	20	0.8
TCGA-RC-A7SH-01	TCGA-RC-A7SH-01A	TCGA-RC-A7SH-01	TCGA-RC-A7SH	TCGA Liver Cancer (LIHC)	liver hepatocellular carcinoma	Liver			None	42	3.1	4.1	5.2		TCGA-RC-A7SH	TCGA-RC-A7SH-01A	0.1	0.5	NA	A	0.3	1.2	0.8	-15560	271	NA	0	468	NA		1	0	20	2466	3,4 - Fibrous Speta		2014-07-21	MALE	174	Hepatitis B		Hepatocellular Carcinoma	No	C22.0	1974-03-01	C22.0	YES	10	0.8
TCGA-RC-A7SK-01	TCGA-RC-A7SK-01A	TCGA-RC-A7SK-01	TCGA-RC-A7SK	TCGA Liver Cancer (LIHC)	liver hepatocellular carcinoma	Liver			None	59	3.1	4.3	5.2		TCGA-RC-A7SK	TCGA-RC-A7SK-01A	0.1	0.6	NA	A	0.3	1.2	1	-21814	232	NA	0	472	NA		0	0	20	25	1,2 - Portal Fibrosis		2014-07-21	MALE	169	Hepatitis C		Hepatocellular Carcinoma	No	C22.0	1970-03-01	C22.0	YES	40	0.8
TCGA-RG-A7D4-01	TCGA-RG-A7D4-01A	TCGA-RG-A7D4-01	TCGA-RG-A7D4	TCGA Liver Cancer (LIHC)	liver hepatocellular carcinoma	Liver				69	3	3	5	TCGA-RG-A7D4-F71159	TCGA-RG-A7D4	TCGA-RG-A7D4-01A	1	1	2	A	1	2	1	-25302	530	NA	0	1098	NA		NA	0	9	5650			2015-03-19	MALE	172	Hepatitis C		Hepatocellular Carcinoma	No	C22.0	1970-03-01	C22.0	YES	250	1
TCGA-UB-A7MA-01	TCGA-UB-A7MA-01A	TCGA-UB-A7MA-01	TCGA-UB-A7MA	TCGA Liver Cancer (LIHC)	liver hepatocellular carcinoma	Liver	YES	NO	None	62	3.4	4	5	TCGA-UB-A7MA-F67133	TCGA-UB-A7MA	TCGA-UB-A7MA-01A	0	1.2	NA	A	0.4	0.9	0.7	-22843	109	NA	0	848	NA	478	0	0	8	2008	0 - No Fibrosis		2015-11-24	FEMALE	165	No History of Primary Risk Factors		Hepatocholangiocarcinoma (Mixed)	No	C22.0	1980-03-01	C22.0	YES	500	0.9
TCGA-UB-A7MB-01	TCGA-UB-A7MB-01A	TCGA-UB-A7MB-01	TCGA-UB-A7MB	TCGA Liver Cancer (LIHC)	liver hepatocellular carcinoma	Liver	YES	NO	None	24	3.5	3.1	4.8	TCGA-UB-A7MB-F67159	TCGA-UB-A7MB	TCGA-UB-A7MB-01A	0.2	0.4	NA	A	0.7	1.2	0.4	-8951	176	NA	0	601	NA	48	0	0	8	1865	0 - No Fibrosis		2014-10-31	MALE	180	No History of Primary Risk Factors		Hepatocellular Carcinoma	No	C22.0	1970-03-01	C22.0	YES	140	0.9
TCGA-UB-A7MC-01	TCGA-UB-A7MC-01A	TCGA-UB-A7MC-01	TCGA-UB-A7MC	TCGA Liver Cancer (LIHC)	liver hepatocellular carcinoma	Liver	NO	YES	Mild	59	3.5	3.9	4.8	TCGA-UB-A7MC-F67161	TCGA-UB-A7MC	TCGA-UB-A7MC-01A	0.2	1.5	NA	A	0.7	1.2	0.7	-21733	88	NA	0	500	NA	359	0	0	8	126	1,2 - Portal Fibrosis		2014-10-31	MALE	176	Alcohol consumption|Hepatitis B		Hepatocellular Carcinoma	No	C22.0	1970-03-01	C22.0	YES	540	0.9
TCGA-UB-A7MD-01	TCGA-UB-A7MD-01A	TCGA-UB-A7MD-01	TCGA-UB-A7MD	TCGA Liver Cancer (LIHC)	liver hepatocellular carcinoma	Liver				67	3.5	3.5	4.8	TCGA-UB-A7MD-F63729	TCGA-UB-A7MD	TCGA-UB-A7MD-01A	0.2	0.8	NA	A	0.7	1.2	1	-24717	128	52	0	NA	NA		0	0	8	23	6 - Established Cirrhosis		2014-08-15	MALE	175	Alcohol consumption|Hepatitis C		Hepatocellular Carcinoma	No	C22.0	1970-03-01	C22.0	YES	140	0.9
TCGA-UB-A7ME-01	TCGA-UB-A7ME-01A	TCGA-UB-A7ME-01	TCGA-UB-A7ME	TCGA Liver Cancer (LIHC)	liver hepatocellular carcinoma	Liver			Mild	51	3.5	4.2	4.8	TCGA-UB-A7ME-F67165	TCGA-UB-A7ME		0.2	0.6	NA	B	0.7	1.2	1.1	-18846	NA	NA	0	486	NA		0	0	8	1388	1,2 - Portal Fibrosis		2014-10-31	MALE	165	Hepatitis B		Hepatocellular Carcinoma	No	C22.0	1970-03-01	C22.0	YES	NA	0.9
TCGA-UB-A7MF-01	TCGA-UB-A7MF-01A	TCGA-UB-A7MF-01	TCGA-UB-A7MF	TCGA Liver Cancer (LIHC)	liver hepatocellular carcinoma	Liver				56	3.5	3.6	4.8		TCGA-UB-A7MF	TCGA-UB-A7MF-01A	0.2	1.1	1	A	0.7	1.2	0.9	-20815	240	214	0	NA	NA		NA	0	8	2505	6 - Established Cirrhosis		2014-08-16	MALE	195	Hepatitis B|Hepatitis C		Hepatocellular Carcinoma	No	C22.0	1970-03-01	C22.0	YES	380	0.9
TCGA-UB-AA0U-01	TCGA-UB-AA0U-01A	TCGA-UB-AA0U-01	TCGA-UB-AA0U	TCGA Liver Cancer (LIHC)	liver hepatocellular carcinoma	Liver	NO	YES	Mild	60	3.5	3.9	4.8	TCGA-UB-AA0U-F67166	TCGA-UB-AA0U	TCGA-UB-AA0U-01A	0.2	0.7	2	A	0.7	1.2	0.6	-21985	18	NA	0	327	NA	106	0	0	8	26	0 - No Fibrosis		2014-10-31	MALE	178	Non-Alcoholic Fatty Liver Disease		Hepatocellular Carcinoma	No	C22.0	1970-03-01	C22.0	YES	730	0.9
TCGA-UB-AA0V-01	TCGA-UB-AA0V-01A	TCGA-UB-AA0V-01	TCGA-UB-AA0V	TCGA Liver Cancer (LIHC)	liver hepatocellular carcinoma	Liver			Mild	69	3.5	3.8	4.8	TCGA-UB-AA0V-F67169	TCGA-UB-AA0V	TCGA-UB-AA0V-01A	0.2	1	1	A	0.5	1	0.7	-25340	7	NA	0	314	NA		0	0	8	3	0 - No Fibrosis		2014-10-31	FEMALE	175	Hemochromatosis		Hepatocellular Carcinoma	No	C22.0	1970-03-01	C22.0	YES	110	0.9
TCGA-WJ-A86L-01	TCGA-WJ-A86L-01A	TCGA-WJ-A86L-01	TCGA-WJ-A86L	TCGA Liver Cancer (LIHC)	liver hepatocellular carcinoma	Liver			None	68	3.4	4.2	4.8	TCGA-WJ-A86L-F65568	TCGA-WJ-A86L	TCGA-WJ-A86L-01A	0.1	0.5	NA	A	0.5	1.1	0.9	-25018	95	NA	0	345	NA		1	NA	6	16	0 - No Fibrosis		2014-09-26	FEMALE	159	No History of Primary Risk Factors		Hepatocellular Carcinoma	No	C22.0	2021-03-10	C22.0	YES	270	2
TCGA-WQ-AB4B-01	TCGA-WQ-AB4B-01A	TCGA-WQ-AB4B-01	TCGA-WQ-AB4B	TCGA Liver Cancer (LIHC)	liver hepatocellular carcinoma	Liver	NO	NO		62	3.5	3.3	5	TCGA-WQ-AB4B-F66633	TCGA-WQ-AB4B		0.3	1.7	NA	A	0.4	1.2	1.1	-22769	NA	NA	0	395	NA	273	NA	0	15	5			2014-10-21	MALE	175	Alcohol consumption|Non-Alcoholic Fatty Liver Disease|Other	Hepatic Encephalopathy	Hepatocellular Carcinoma	No	C22.0	1970-03-01	C22.0	YES	NA	0.8
TCGA-WX-AA44-01	TCGA-WX-AA44-01A	TCGA-WX-AA44-01	TCGA-WX-AA44	TCGA Liver Cancer (LIHC)	liver hepatocellular carcinoma	Liver			None	64	3.5	4.4	5	TCGA-WX-AA44-F68251	TCGA-WX-AA44	TCGA-WX-AA44-01A	0	0.5	NA	A	0.5	1.2	0.6	-23654	924	NA	0	615	NA		1	0	6	48	6 - Established Cirrhosis		2014-11-14	FEMALE	152	Non-Alcoholic Fatty Liver Disease		Hepatocellular Carcinoma	No	C22.0	1970-03-01	C22.0	YES	90	0.9
TCGA-WX-AA46-01	TCGA-WX-AA46-01A	TCGA-WX-AA46-01	TCGA-WX-AA46	TCGA Liver Cancer (LIHC)	liver hepatocellular carcinoma	Liver			None	61	3.5	4.6	5	TCGA-WX-AA46-F68250	TCGA-WX-AA46	TCGA-WX-AA46-01A	0	1.3	3	A	0.5	1.2	1.2	-22639	456	NA	0	756	NA		0	0	6	1	0 - No Fibrosis		2014-11-14	MALE	156	No History of Primary Risk Factors		Hepatocellular Carcinoma	No	C22.0	1970-03-01	C22.0	YES	80	0.8
TCGA-WX-AA47-01	TCGA-WX-AA47-01A	TCGA-WX-AA47-01	TCGA-WX-AA47	TCGA Liver Cancer (LIHC)	liver hepatocellular carcinoma	Liver			Mild	33	3.5	2.8	5		TCGA-WX-AA47	TCGA-WX-AA47-01A	NA	0.2	NA	A	0.5	1.2	0.6	-12056	626	556	0	NA	NA		2	0	6	1	0 - No Fibrosis		2014-06-10	FEMALE	168	No History of Primary Risk Factors		Hepatocellular Carcinoma	No	C22.0	1970-03-01	C22.0	YES	60	0.8
TCGA-XR-A8TC-01	TCGA-XR-A8TC-01A	TCGA-XR-A8TC-01	TCGA-XR-A8TC	TCGA Liver Cancer (LIHC)	liver hepatocellular carcinoma	Liver			Mild	43	3.5	3.9	4.8	TCGA-XR-A8TC-F72317	TCGA-XR-A8TC	TCGA-XR-A8TC-01A	0.2	0.2	NA	A	0.7	1.5	0.7	-15817	908	NA	0	1339	NA		0	6	6	47	6 - Established Cirrhosis		2015-05-20	FEMALE	155	Hepatitis B		Hepatocellular Carcinoma	Yes	C22.0	1970-03-01	C22.0	YES	110	1.3
TCGA-XR-A8TD-01	TCGA-XR-A8TD-01A	TCGA-XR-A8TD-01	TCGA-XR-A8TD	TCGA Liver Cancer (LIHC)	liver hepatocellular carcinoma	Liver	NO	NO	None	49	3.5	3.8	4.8	TCGA-XR-A8TD-F72319	TCGA-XR-A8TD		0.2	0.7	NA	A	0.7	1.5	0.5	-17908	NA	NA	0	1030	NA		1	6	6	188	0 - No Fibrosis		2015-05-20	FEMALE	156	No History of Primary Risk Factors		Hepatocellular Carcinoma	No	C22.0	1974-03-01	C22.0	YES	NA	0
TCGA-XR-A8TE-01	TCGA-XR-A8TE-01A	TCGA-XR-A8TE-01	TCGA-XR-A8TE	TCGA Liver Cancer (LIHC)	liver hepatocellular carcinoma	Liver	YES	NO	None	16	3.2	3.9	4.5	TCGA-XR-A8TE-F72321	TCGA-XR-A8TE		NA	NA	NA		0.7	1.5	0.4	-5862	NA	NA	0	925	244	210	0	6	6	809	0 - No Fibrosis		2015-05-20	MALE	157	No History of Primary Risk Factors		Hepatocellular Carcinoma	No	C22.0	1970-03-01	C22.0	YES	NA	1.3
TCGA-XR-A8TF-01	TCGA-XR-A8TF-01A	TCGA-XR-A8TF-01	TCGA-XR-A8TF	TCGA Liver Cancer (LIHC)	liver hepatocellular carcinoma	Liver	NO	NO	None	74	3.5	3.9	4.8	TCGA-XR-A8TF-F72323	TCGA-XR-A8TF	TCGA-XR-A8TF-01A	0.2	0.8	NA	A	0.7	1.5	0.8	-27145	481	693	0	NA	271	231	0	6	6	39	3,4 - Fibrous Speta		2015-05-20	MALE	166	Hepatitis B		Hepatocellular Carcinoma	No	C22.0	1970-03-01	C22.0	YES	250	0
TCGA-XR-A8TG-01	TCGA-XR-A8TG-01A	TCGA-XR-A8TG-01	TCGA-XR-A8TG	TCGA Liver Cancer (LIHC)	liver hepatocellular carcinoma	Liver	NO	NO	Mild	58	3.5	4.3	4.8	TCGA-XR-A8TG-F72325	TCGA-XR-A8TG	TCGA-XR-A8TG-01A	0.2	0.5	2		0.7	1.5	0.9	-21544	439	NA	0	898	NA	350	0	6	6	1	6 - Established Cirrhosis		2015-05-20	MALE	184	Hepatitis C		Hepatocellular Carcinoma	No	C22.0	1970-03-01	C22.0	YES	20	0
TCGA-YA-A8S7-01	TCGA-YA-A8S7-01A	TCGA-YA-A8S7-01	TCGA-YA-A8S7	TCGA Liver Cancer (LIHC)	liver hepatocellular carcinoma	Liver			Mild	68	3.5	2.1	5		TCGA-YA-A8S7	TCGA-YA-A8S7-01A	0.2	3.8	NA		0.6	1.3	0.7	-25188	383	412	0	NA	NA		NA	NA	8	56			2014-04-08	MALE	164	Hepatitis C		Hepatocellular Carcinoma	No	C22.0	1970-03-01	C22.0	YES	160	0.9
TCGA-ZS-A9CD-01	TCGA-ZS-A9CD-01A	TCGA-ZS-A9CD-01	TCGA-ZS-A9CD	TCGA Liver Cancer (LIHC)	liver hepatocellular carcinoma	Liver			Mild	73	36	48	50		TCGA-ZS-A9CD	TCGA-ZS-A9CD-01A	0	8	NA	A	62	106	73	-26915	1268	1386	0	NA	NA		1	NA	NA	NA	5 - Nodular Formation and Incomplete Cirrhosis		2014-04-30	MALE	NA			Hepatocellular Carcinoma	No	C22.0	1970-03-01	C22.0	YES	30	9
TCGA-ZS-A9CE-01	TCGA-ZS-A9CE-01A	TCGA-ZS-A9CE-01	TCGA-ZS-A9CE	TCGA Liver Cancer (LIHC)	liver hepatocellular carcinoma	Liver	NO	NO	None	79	36	44	50	TCGA-ZS-A9CE-F68444	TCGA-ZS-A9CE		0	5	NA	A	44	80	78	-29051	NA	NA	0	1241	892	892	0	NA	NA	NA	0 - No Fibrosis		2014-11-18	FEMALE	NA			Hepatocellular Carcinoma	No	C22.0	1970-03-01	C22.0	YES	NA	9
TCGA-ZS-A9CF-01	TCGA-ZS-A9CF-01A	TCGA-ZS-A9CF-01	TCGA-ZS-A9CF	TCGA Liver Cancer (LIHC)	liver hepatocellular carcinoma	Liver	NO	NO	None	64	36	51	50	TCGA-ZS-A9CF-F68445	TCGA-ZS-A9CF		0	19	NA		62	106	89	-23510	NA	NA	0	2412	700	636	0	NA	NA	NA	0 - No Fibrosis		2014-11-18	MALE	NA	Hemochromatosis		Hepatocellular Carcinoma	No	C22.0	1970-03-01	C22.0	YES	NA	9
TCGA-ZS-A9CG-01	TCGA-ZS-A9CG-01A	TCGA-ZS-A9CG-01	TCGA-ZS-A9CG	TCGA Liver Cancer (LIHC)	liver hepatocellular carcinoma	Liver			Mild	55	35	40	50	TCGA-ZS-A9CG-F68446	TCGA-ZS-A9CG	TCGA-ZS-A9CG-01A	0	5	NA	A	62	106	72	-20100	201	NA	0	341	NA		0	NA	NA	NA	0 - No Fibrosis		2014-11-18	MALE	179			Hepatocellular Carcinoma	No	C22.0	1970-03-01	C22.0	YES	50	9.5
[truncated: 71 more columns]
