# Supplementary material for: Comprehensive Analysis of the Immune Infiltrates and PD-L1 of m6A RNA Methylation Regulators in Hepatocellular Carcinoma
Source: Front Cell Dev Biol. 2021 Jun 30;9:681745. doi: 10.3389/fcell.2021.681745 (PMC8277965; doi:10.3389/fcell.2021.681745)
Supplement: Supplementary file 2 [file Data_Sheet_2.XLSX]

## Sheet: m6A regulators gene expression 
id	TCGA-CC-A3MB-01A	TCGA-DD-A4NE-01A	TCGA-5R-AAAM-01A	TCGA-ZS-A9CD-01A	TCGA-2Y-A9GV-01A	TCGA-BC-A10T-01A	TCGA-DD-AAEI-01A	TCGA-FV-A2QQ-01A	TCGA-PD-A5DF-01A	TCGA-EP-A2KC-01A	TCGA-CC-A7IG-01A	TCGA-DD-A3A3-01A	TCGA-4R-AA8I-01A	TCGA-G3-AAV3-01A	TCGA-G3-A3CJ-01A	TCGA-DD-A4NG-01A	TCGA-DD-A4NP-01A	TCGA-5R-AA1D-01A	TCGA-ED-A5KG-01A	TCGA-DD-AAW2-01A	TCGA-DD-AACA-02A	TCGA-2Y-A9GW-01A	TCGA-DD-A116-01A	TCGA-CC-A1HT-01A	TCGA-DD-AAC8-01A	TCGA-G3-AAUZ-01A	TCGA-DD-AAD2-01A	TCGA-BD-A3EP-01A	TCGA-DD-AADR-01A	TCGA-DD-AAVU-01A	TCGA-QA-A7B7-01A	TCGA-DD-AAE9-01A	TCGA-ED-A7XO-01A	TCGA-DD-AADM-01A	TCGA-FV-A3R3-01A	TCGA-DD-AACL-01A	TCGA-DD-A4NJ-01A	TCGA-DD-AADU-01A	TCGA-CC-A7IF-01A	TCGA-CC-A5UE-01A	TCGA-DD-AAVW-01A	TCGA-CC-A9FW-01A	TCGA-DD-A4NQ-01A	TCGA-DD-A3A7-01A	TCGA-EP-A2KA-01A	TCGA-ZS-A9CF-02A	TCGA-ED-A7PZ-01A	TCGA-G3-A25U-01A	TCGA-RC-A7SH-01A
FTO	5.07372	3.95799	5.38347	4.11282	7.06659	6.92413	3.20752	3.62748	5.93736	5.79676	1.98165	1.69172	8.35474	8.05487	2.55236	3.68658	5.09929	8.13518	8.44251	4.29352	8.59173	3.70905	2.13768	11.9867	9.78411	1.25095	4.56525	4.17766	2.83585	1.94064	4.36758	2.62963	4.80411	2.58109	7.96858	1.99596	7.76382	4.92503	1.52849	3.63341	3.99864	5.80549	3.17782	1.36823	3.66451	7.02567	4.52911	2.8308	1.90542
ALKBH5	55.873	89.4255	32.8698	58.072	43.8503	75.0404	28.9878	42.4274	35.7374	26.1054	58.7783	141.334	79.8495	62.2832	53.2116	55.6321	81.8116	34.3533	87.1124	72.8677	110.261	45.5637	42.5155	66.9355	110.697	28.0759	46.6271	44.7375	44.9858	30.4874	49.6539	84.6709	79.874	44.8728	62.068	46.2946	47.9037	55.1124	21.1844	53.8283	59.0303	155.116	77.1204	67.33	72.3325	53.7174	133.173	61.3231	103.577
HNRNPA2B1	254.891	240.534	111.75	125.854	132.848	117.88	119.614	183.579	218.045	167.015	151.394	65.0777	164.29	178.542	131.583	108.555	131.988	128.877	373.725	129.299	273.237	126.8	116.613	450.654	240.682	97.5174	150.426	173.438	153.338	96.3593	283.697	140.189	185.483	116.787	130.973	204.242	297.355	76.8416	123.221	175.226	137.662	210.865	187.975	72.141	167.151	238.333	134.673	145.497	126.073
YTHDC1	15.7241	23.6406	13.5024	9.39646	11.2833	11.9659	9.16022	10.4554	15.5754	15.7721	9.30811	5.23277	19.137	14.6729	7.0355	12.4664	9.37116	13.8474	47.3054	14.6901	20.3482	9.98674	6.04086	43.027	20.0342	6.84681	11.898	14.0835	7.75837	5.50512	21.108	7.61495	11.7544	7.45146	16.4331	10.6256	21.5787	8.22232	10.4146	12.5565	13.1896	16.3017	9.11156	6.59843	12.7637	22.2196	7.41856	20.3219	8.50217
YTHDC2	6.70655	6.58344	6.28238	3.91201	7.20419	10.2554	4.01349	3.78416	6.12075	7.83815	2.70672	1.54274	6.89062	4.16922	1.65797	5.31104	2.51307	4.82311	13.6552	4.32687	6.57974	4.22528	1.61471	8.83332	7.03496	1.58754	6.23632	5.31089	6.43487	2.60818	9.20877	2.1564	6.0214	5.61073	5.23713	3.38636	11.0319	2.7989	2.83182	4.98729	7.03483	6.77176	7.50728	2.11864	4.29267	10.2243	2.68293	7.37145	5.35003
YTHDF1	57.7882	35.2725	31.2156	43.9475	34.182	31.1337	24.9072	32.5724	49.6021	36.5551	33.6955	14.8025	39.15	35.2091	19.8163	36.7953	24.8959	20.6476	62.9545	24.3287	55.9326	26.0128	34.5276	72.433	58.6963	23.8138	23.905	42.4931	22.752	29.0561	37.7135	32.6554	39.9763	24.6992	31.4288	38.3763	48.3492	33.2086	26.39	61.5856	28.8127	86.1671	27.5484	37.6435	53.4981	45.8581	31.3816	39.1554	46.5122
YTHDF2	26.6274	38.0333	25.4028	31.4809	29.5501	16.9958	28.2521	25.4289	44.4489	25.5431	33.6948	20.8876	46.5455	41.1079	17.7969	14.0997	26.3826	35.1091	49.1407	23.0081	25.027	23.0097	13.4711	72.2332	33.5629	17.5173	31.018	33.8935	17.6543	16.5167	55.092	23.3836	31.6269	19.8739	17.4821	44.647	30.9202	17.2365	18.2677	62.7856	22.2149	32.7823	35.3475	21.456	27.0677	35.4551	28.9327	38.4236	22.0826
YTHDF3	30.8909	30.1242	24.4325	25.7986	30.6599	24.5413	27.785	22.4496	23.3218	51.0878	16.4909	30.5233	37.9181	31.8025	15.2296	35.3586	18.2724	22.1408	44.8817	51.5413	19.7592	45.4846	22.8402	54.2862	40.8155	17.633	36.2718	19.8884	21.5692	17.6657	14.8933	28.9434	15.5423	19.6434	19.7314	14.0414	42.7938	24.2627	14.7301	23.3534	54.3558	37.8504	36.4198	10.9286	15.3506	38.2939	20.1621	29.424	30.1941
HNRNPC	87.4285	99.9511	68.2509	70.5309	72.0123	74.027	64.7021	94.3596	103.369	84.7238	116.259	65.4999	108.01	91.2527	45.9088	58.3414	43.0702	69.942	233.497	77.8174	72.8306	80.7239	57.4285	189.019	129.371	50.8488	84.6451	100.848	76.4853	79.8523	131.273	60.7502	85.1176	61.6553	59.686	109.405	138.703	48.9113	63.8685	78.3713	95.9806	73.1153	82.4523	42.3686	114.363	96.2481	62.4891	102.044	76.0472
RBM15	4.30166	4.41721	3.85423	4.1876	4.8933	3.47518	2.74152	4.33378	6.18869	4.37013	5.07385	2.43249	5.63262	5.59828	2.60536	2.98148	3.96443	2.64463	9.07758	3.87583	6.78191	2.87086	6.8952	11.7479	6.0229	3.29816	3.19428	4.44037	2.63759	3.73207	9.80967	3.83462	3.92229	5.14722	3.39909	5.52149	6.48325	7.52927	4.08851	5.5883	2.56971	4.64591	5.24927	6.23529	3.5218	15.4312	4.9392	5.24517	5.19115
RBM15B	14.2705	19.227	14.1246	14.1705	15.0163	11.8629	15.3777	15.4873	17.8321	16.8421	36.6896	7.34961	15.1643	22.222	9.14778	10.7583	10.2108	10.4367	24.5114	20.6132	32.7824	10.6789	14.2655	49.2851	25.2086	10.076	11.4048	16.6534	12.0232	16.7223	36.7013	15.1664	15.9658	12.6181	11.93	24.576	22.0153	11.1272	21.177	18.6776	12.7743	18.5324	13.3393	8.73128	20.1339	20.3025	14.0799	16.5397	26.0382
ZCCHC4	7.12543	4.91391	3.00628	1.99332	2.92883	2.44559	1.48898	1.90609	1.98435	4.20113	4.29481	1.84058	6.1371	3.42843	2.37984	3.33238	2.75203	2.41939	7.81741	3.61335	7.39427	2.32155	2.48079	9.40154	3.27999	0.687144	2.89895	4.23886	2.97286	1.46002	4.99909	2.81917	2.35753	1.83662	1.71794	3.68489	3.97845	2.30765	2.81257	5.45179	4.35224	3.33791	3.83128	1.36674	1.99576	2.01267	4.51889	1.91436	3.21078
ZC3H13	12.4586	10.3542	11.2151	9.65263	9.6054	6.26905	3.86352	9.22212	7.81129	11.9061	3.2097	1.94325	10.8257	10.9825	2.74228	3.87978	12.9449	10.8868	28.1517	8.20483	27.6266	11.0602	4.61235	13.8849	8.63904	2.55081	11.6187	11.1513	2.8937	6.79698	10.7342	3.5997	4.19563	2.46705	10.1758	3.28268	13.3294	18.0062	6.7728	3.93978	16.0499	9.20707	3.88643	3.02788	7.24545	20.4571	2.37592	45.1927	5.59316
WTAP	18.447	21.3056	11.0855	35.2618	19.2385	14.8808	14.7975	18.2964	33.2795	26.5804	22.7315	13.2199	12.9472	11.0774	9.7804	8.99931	14.4789	18.7101	42.7098	8.13922	23.7476	22.7227	16.3435	48.9996	18.2868	13.1998	15.3646	27.5657	8.16133	9.42842	24.1196	4.97456	14.3693	11.8218	15.7856	27.0901	25.7366	12.4332	7.85398	30.1355	15.0002	8.96435	29.1573	9.21838	17.7253	15.2659	13.571	29.909	16.73
METTL14	6.45527	8.62467	5.83581	3.62716	10.0015	5.10031	5.70663	4.66926	7.14311	7.04221	2.92511	3.18418	13.4352	10.4128	4.00338	9.02882	7.72724	5.25174	14.2684	9.41029	11.9122	4.38828	5.07702	10.6082	11.0528	4.01533	4.44231	4.38529	6.00463	3.05276	20.5404	5.55036	3.63568	4.38811	5.39767	3.8858	6.61185	4.8775	4.42491	9.40692	6.06514	7.3938	4.19884	1.70662	4.71582	19.092	3.006	11.3227	3.28583
METTL16	4.37484	5.48227	2.56907	3.04463	2.48236	3.71208	2.18317	3.84493	4.19371	2.81476	6.07159	1.13159	4.01818	4.60283	2.91357	2.5554	5.80671	4.0389	10.6046	4.3805	3.4907	3.96008	1.64432	7.75847	7.11462	1.71125	3.99281	3.76842	1.93998	2.42604	4.60941	2.75733	2.45444	4.3556	4.38907	3.33444	3.209	3.77787	1.35056	4.42554	3.00802	9.04158	3.27014	3.31601	2.84013	3.04187	2.10988	2.57379	4.99061
METTL3	10.3819	6.81263	6.23063	6.12316	8.60591	5.83022	5.37109	8.43536	7.9881	11.6773	11.3711	4.5463	14.0786	11.9044	3.25111	6.69764	6.3796	4.19085	19.952	11.6059	14.7291	11.2109	8.86626	12.6358	19.7554	3.31977	8.75432	16.1759	5.52052	5.8193	16.4289	12.9979	7.42965	3.99097	4.11195	18.0297	17.7291	6.66752	9.92084	12.271	9.4872	14.3361	12.8649	1.1277	13.8452	12.0763	7.95321	7.56442	7.21951
KIAA1429	16.5204	11.8239	10.3237	8.69299	8.46551	9.59399	14.0688	12.7381	9.39391	19.7143	13.2765	16.1782	13.2076	14.0801	6.17153	11.2731	4.87258	6.94827	19.2307	23.9502	15.5889	17.0952	12.883	34.1534	11.6029	7.59482	17.4892	11.8501	10.4947	10.9379	7.34713	12.4653	7.88734	13.1751	7.69771	9.39448	16.675	14.9869	12.4415	24.6881	21.566	17.071	14.0734	3.72018	11.7337	11.7726	12.4997	9.37978	11.07
ZFP217	21.5743	18.427	19.0455	18.878	17.2733	7.79701	8.39052	9.88804	34.8674	19.3403	6.2334	2.5765	21.7512	15.2253	3.0247	18.5559	10.0221	7.87322	46.0324	14.5758	26.0129	11.2412	8.08667	36.3885	23.5774	2.27039	9.68861	22.5394	7.28344	6.77821	11.5656	14.7546	7.41394	4.77165	7.10064	12.0253	23.9283	9.52168	8.4162	15.2993	23.2054	23.6918	8.79048	3.41037	7.0407	9.53664	3.0028	12.7895	18.3855
[truncated: 325 more columns]
